# Supplementary material for: Dissecting the Role of BET Bromodomain Proteins BRD2 and BRD4 in Human NK Cell Function
Source: Front Immunol. 2021 Feb 26;12:626255. doi: 10.3389/fimmu.2021.626255 (PMC7953504; doi:10.3389/fimmu.2021.626255)
Supplement: Supplementary file 1 [file DataSheet_1.csv]

	i1_CD4_D3_V_S1_hisat	i1_NK_D1_V_S24_hisat	i10_CD8_D1_JQ1_S2_hisat	i10_NK_D2_JQ1_S23_hisat	i11_CD8_D1_AZ5153_S22_hisat	i11_NK_D2_AZ5153_S20_hisat	i12_CD8_D1_BRD9162_S21_hisat	i12_NK_D2_BRD9162_S15_hisat	i124_CD14_D1_BRD9162_S14_hisat	i13_CD8_D2_V_S20_hisat	i13_NK_D3_V_S7_hisat	i14_CD8_D2_VS_S19_hisat	i14_NK_D3_VS_S8_hisat	i15_CD8_D2_iBRD9_S17_hisat	i15_NK_D3_iBRD9_S9_hisat	i16_CD8_D2_JQ1_S1_hisat	i16_NK_D3_JQ1_S10_hisat	i17_CD8_D2_AZ5153_S7_hisat	i17_NK_D3_AZ5153_S11_hisat	i18_CD8_D2_BRD9162_S3_hisat	i18_NK_D3_BRD9162_S12_hisat	i19_CD14_D1_V_S18_hisat	i19_CD8_D3_V_S6_hisat	i2_CD4_D3_VS_S2_hisat	i2_NK_D1_VS_S8_hisat	i20_CD14_D1_VS_S17_hisat	i20_CD8_D3_VS_S16_hisat	i21_CD14_D1_iBRD9_S6_hisat	i21_CD8_D3_iBRD9_S11_hisat	i22_CD14_D1_JQ1_S5_hisat	i22_CD8_D3_JQ1_S15_hisat	i23_CD14_D1_AZ5153_S4_hisat	i23_CD8_D3_AZ5153_S4_hisat	i24_CD8_D3_BRD9162_S9_hisat	i247_CD4_D2_AZ5153_S23_hisat	i25_CD14_D2_V_S13_hisat	i26_CD14_D2_VS_S2_hisat	i27_CD14_D2_iBRD9_S10_hisat	i28_CD14_D2_JQ1_S12_hisat	i29_CD14_D2_AZ5153_S7_hisat	i3_CD4_D3_iBRD9_S3_hisat	i3_NK_D1_iBRD9_S5_hisat	i30_CD14_D2_BRD9162_S1_hisat	i31_CD14_D3_V_S9_hisat	i32_CD14_D3_VS_S11_hisat	i33_CD14_D3_iBRD9_S3_hisat	i34_CD14_D3_JQ1_S22_hisat	i35_CD14_D3_AZ5153_S8_hisat	i36_CD14_D3_BRD9162_S21_hisat
ENSG00000000003	30	0	8	0	10	0	21	0	0	3	0	16	0	19	0	0	5	13	0	24	0	1	17	20	0	1	35	0	6	0	6	0	9	31	25	0	0	3	0	0	31	0	0	0	0	0	0	1	0
ENSG00000000005	0	0	0	0	0	0	0	0	0	0	0	0	0	0	0	0	0	0	0	0	2	0	0	0	0	0	0	0	4	0	2	0	0	0	0	0	0	0	0	0	0	0	0	0	1	0	0	0	1
ENSG00000000419	1822	605	667	493	690	293	1010	477	820	581	341	872	441	1046	388	1	186	1356	408	1330	325	861	909	1575	585	769	951	724	803	762	580	721	790	1039	1826	901	837	773	755	695	1220	459	920	682	731	714	605	772	776
ENSG00000000457	514	398	371	324	484	191	489	258	185	324	256	505	227	543	226	0	158	715	284	477	282	213	560	464	367	158	524	193	355	224	372	224	558	568	479	263	200	188	223	160	183	309	209	194	230	220	184	268	223
ENSG00000000460	192	114	44	47	91	54	134	98	130	143	40	133	80	133	49	0	30	77	53	113	73	128	132	200	136	104	119	91	69	114	42	118	88	114	146	150	118	124	85	110	86	60	95	117	128	90	89	121	116
ENSG00000000938	27	643	13	44	27	34	414	273	12040	107	415	189	493	45	403	0	46	2	240	57	248	21025	241	39	520	7365	254	6172	50	2836	3	5318	18	110	14	21479	6536	6510	3627	5310	4	288	16286	20930	6515	3955	1919	4570	14275
ENSG00000000971	107	103	126	36	184	21	220	44	0	80	27	215	33	224	56	0	35	200	83	186	78	0	260	126	98	1	237	0	204	0	164	1	296	359	71	3	4	0	0	0	48	55	0	0	1	1	0	0	1
ENSG00000001036	87	302	40	65	53	66	164	182	1654	83	124	97	142	121	125	0	11	67	81	73	113	2226	96	101	217	1909	125	1505	91	1141	29	1347	70	101	77	2327	2056	1691	1289	1267	28	178	1917	1658	1664	1328	928	1345	1832
ENSG00000001084	798	1740	1314	2270	1141	753	1049	1091	1989	595	766	829	714	1097	936	1	775	1438	1405	848	965	1831	949	652	1355	1446	951	1855	676	1652	926	1749	1099	865	835	3325	1481	1872	1682	1721	341	1205	2288	1344	775	1294	1007	1504	1508
ENSG00000001167	1110	1007	1666	2207	1635	838	1324	1051	720	756	517	955	601	1463	667	1	674	2042	1223	1059	852	821	1049	1000	1006	686	1112	981	863	1177	1339	1024	1817	1312	1415	1013	782	991	1304	1145	457	888	923	871	892	956	1194	1397	912
ENSG00000001460	50	22	12	11	21	0	40	11	33	52	17	69	31	68	16	1	19	41	9	44	20	43	47	60	33	33	66	26	48	6	16	7	24	55	43	33	27	37	5	15	41	14	24	38	33	22	7	18	20
ENSG00000001461	443	454	556	351	605	136	745	310	167	547	228	731	249	888	272	2	148	973	282	635	280	223	590	406	316	167	691	157	501	37	421	74	754	650	531	244	225	202	38	94	205	342	122	187	212	179	24	74	188
ENSG00000001497	1135	524	453	433	650	307	1058	380	546	700	252	771	418	828	358	1	106	871	301	761	344	607	952	1171	537	497	1012	609	503	476	350	521	549	841	990	666	570	579	513	568	550	426	610	437	501	546	339	585	585
ENSG00000001561	737	1314	630	861	912	590	984	860	326	418	535	618	610	839	631	1	271	737	602	638	599	421	802	581	1110	525	745	400	530	194	429	253	690	797	486	178	371	296	97	141	310	909	153	281	578	383	166	260	310
ENSG00000001617	0	0	3	0	0	0	2	0	2	2	0	2	0	1	0	0	10	2	2	1	0	0	3	0	1	0	0	1	1	3	5	3	0	0	2	1	1	3	7	2	0	3	1	0	0	0	3	6	1
ENSG00000001626	7	3	4	1	0	1	0	1	2	1	1	0	0	0	6	0	26	1	7	2	7	2	0	6	9	1	0	0	9	1	0	1	2	0	0	0	0	0	1	1	0	7	0	1	0	0	0	0	1
ENSG00000001629	938	1135	1101	1055	1274	515	1204	786	804	787	426	1034	562	1190	625	0	256	1357	695	946	581	1097	993	908	1015	856	1062	800	681	725	700	736	1089	987	895	1112	845	842	675	759	390	874	953	963	833	767	564	843	894
ENSG00000001630	918	635	359	360	334	297	983	421	3998	412	287	511	380	704	286	0	74	584	207	854	307	5405	604	972	622	4348	649	4327	411	1376	205	2145	451	664	966	5143	4176	4350	1591	2267	673	473	5009	4141	4349	3533	1058	2144	5028
ENSG00000001631	739	845	562	371	760	276	853	511	560	575	282	693	327	947	434	0	87	667	411	633	403	597	782	658	706	513	797	489	455	386	331	450	717	817	561	665	590	583	417	475	256	666	633	573	617	493	332	581	573
ENSG00000002016	186	166	307	201	325	99	257	167	159	213	72	222	95	321	97	0	59	383	113	190	136	158	220	158	143	153	254	145	153	242	159	197	328	291	209	229	183	207	255	228	88	147	197	180	223	202	216	248	200
ENSG00000002330	238	148	41	55	65	41	139	98	139	99	91	124	80	134	109	1	25	128	47	141	70	180	128	191	143	149	129	125	110	69	34	84	81	108	160	193	142	119	67	80	230	113	107	166	193	138	56	102	166
ENSG00000002549	1790	544	420	420	467	250	1557	492	2608	706	437	647	612	891	619	0	163	712	473	1602	623	1655	1067	1853	629	3240	1151	3136	690	2115	305	2604	635	2095	1310	1753	4139	3989	2431	2647	1133	465	3674	1019	3934	3924	2366	3261	3319
ENSG00000002586	379	1599	870	1158	1083	741	2233	1523	1854	457	749	731	855	969	964	0	276	942	863	920	1007	2442	695	440	1634	1719	848	2074	657	2081	534	1969	807	1125	564	3195	2098	2407	2147	1816	370	1172	2244	2549	1924	1934	1634	1976	2042
ENSG00000002587	1	22	14	17	5	4	14	7	2	9	1	19	10	1	7	1	12	4	17	20	1	28	11	0	9	77	4	13	7	27	4	14	8	5	1	44	81	32	36	24	0	5	1	13	98	24	38	17	3
ENSG00000002726	0	0	9	6	2	0	1	0	1	1	3	0	4	0	3	0	7	1	2	1	1	7	4	2	2	3	0	11	2	3	4	5	3	0	0	1	6	8	1	5	0	1	7	5	7	7	10	13	25
ENSG00000002745	15	25	11	17	16	27	6	13	2	7	9	9	6	8	22	0	9	13	14	24	7	3	13	5	32	1	19	2	3	3	7	2	3	13	5	6	0	4	4	0	1	11	5	5	3	0	0	1	3
ENSG00000002746	2	11	12	11	12	5	8	3	4	2	1	4	7	2	7	0	22	5	9	4	17	3	9	8	15	3	0	1	11	6	12	2	6	2	1	4	0	0	3	1	0	2	3	0	0	1	1	1	1
ENSG00000002822	350	241	286	99	354	151	556	222	752	347	138	387	215	415	191	0	26	468	186	430	118	1101	405	401	274	672	502	735	294	547	205	602	339	469	371	1127	664	662	601	508	246	239	862	1057	825	741	544	725	960
ENSG00000002834	2272	6725	2203	3815	2957	2551	5511	5891	8546	2402	2795	2722	3772	3138	3425	4	984	3677	3039	2708	3581	10801	3346	2633	6758	8126	3896	7263	2233	6257	1481	6717	2741	2908	2567	11871	8412	7536	5752	6273	1460	4439	9473	7880	7235	5864	3929	5757	8305
ENSG00000002919	583	481	357	380	399	238	635	306	391	315	283	375	447	369	397	0	128	509	342	469	376	544	762	589	426	595	824	490	500	400	244	425	434	588	508	703	749	474	429	403	409	312	523	546	701	518	333	512	550
ENSG00000002933	0	0	1	0	1	0	0	0	98	0	0	0	0	1	0	0	1	0	0	0	0	30	0	1	0	183	0	80	0	29	1	46	1	0	0	46	564	169	48	74	1	0	223	654	3395	2061	801	2022	2299
ENSG00000003056	2285	2037	1128	1121	1522	744	2542	1285	5856	1306	705	1792	1006	2251	991	4	304	2278	929	2332	1069	7345	1983	2309	1803	7604	2106	6687	1523	3877	1052	5285	1676	2369	1781	8239	8774	8031	4435	4985	1224	1247	7522	6372	7416	6863	3584	6042	7274
ENSG00000003096	8	6	3	0	2	3	7	4	0	5	2	17	3	7	1	0	5	7	1	7	14	12	13	16	4	2	11	2	6	6	6	2	3	14	0	25	3	2	3	1	6	0	0	13	1	3	5	0	5
ENSG00000003137	0	2	2	0	0	0	0	0	0	1	0	0	0	0	1	0	0	0	0	0	0	0	0	0	0	0	0	0	0	0	0	0	0	0	0	0	0	0	0	0	0	0	0	0	0	0	0	0	0
ENSG00000003147	19	31	19	10	9	5	25	27	28	7	24	19	20	2	25	0	17	0	13	12	16	83	14	19	24	62	13	45	20	21	6	37	6	6	2	78	62	63	19	18	10	8	61	69	75	62	22	50	60
ENSG00000003249	10	3	1	10	1	1	4	0	2	7	2	9	0	7	0	0	12	1	2	13	1	1	14	22	0	1	7	0	0	0	0	0	0	1	5	0	0	0	0	1	3	2	0	0	0	2	0	0	0
ENSG00000003393	431	518	320	521	375	242	389	489	466	268	271	327	295	348	296	1	159	440	369	339	376	555	398	432	510	507	412	479	273	516	282	499	391	434	424	668	691	580	506	503	155	370	594	575	633	549	452	586	636
ENSG00000003400	439	1144	268	1332	329	690	410	1070	330	431	383	533	402	631	417	1	251	597	636	619	613	530	411	355	920	466	462	319	363	358	290	341	472	587	388	799	504	428	358	336	167	823	381	492	456	355	277	360	428
ENSG00000003402	5172	3796	1441	1440	2368	1184	4230	2162	3721	2273	2327	2525	2382	2935	2114	0	624	2881	1947	2600	2635	3449	3501	4855	2825	4820	4044	4124	2308	2934	997	3660	2821	3739	3380	3651	5244	4538	2816	3867	3346	2669	4263	3415	5931	5476	2738	5747	5198
ENSG00000003436	3	7	16	6	3	1	5	10	98	3	7	2	8	3	4	0	6	2	1	6	12	182	17	5	4	104	0	91	2	19	4	23	5	0	0	207	115	118	14	18	1	8	90	164	109	89	9	20	99
ENSG00000003509	240	257	196	167	260	85	295	146	234	206	94	284	120	293	112	0	60	330	112	199	170	290	230	204	186	225	247	245	172	200	150	188	236	264	315	330	258	283	197	221	127	201	267	256	281	218	155	223	225
ENSG00000003756	2313	3578	4240	3652	4335	1632	3520	2354	1615	2575	1602	3622	1503	4081	1719	1	1237	5121	2257	3000	2093	2230	2851	2448	3128	1890	3452	1798	2049	2543	2821	2225	4340	3419	2509	2764	2314	1934	2594	2318	874	2971	2047	2609	2471	2153	2360	2956	2265
ENSG00000003987	47	83	89	95	57	28	66	50	47	26	51	44	29	51	49	0	29	56	60	43	57	48	68	55	84	37	39	54	27	32	42	33	60	52	47	46	39	55	48	47	13	44	42	57	53	53	29	46	62
ENSG00000003989	0	4	2	0	2	0	0	4	2	4	0	1	1	0	0	0	11	0	0	0	2	0	0	1	0	0	0	2	0	0	0	0	1	0	0	0	0	0	0	0	0	0	1	0	0	1	0	0	0
ENSG00000004059	1193	955	642	601	778	360	1365	688	1064	757	512	1033	698	1130	606	1	199	1548	555	1245	556	1450	1043	1213	907	1133	1184	1148	888	1093	527	1169	800	1160	1449	1965	1518	1499	1322	1267	1132	789	1308	1461	1473	1300	1104	1319	1202
ENSG00000004139	96	161	86	86	131	53	243	104	25	152	38	193	81	191	103	0	46	152	66	131	92	36	205	154	115	47	209	54	125	17	56	23	140	192	138	60	53	53	27	32	44	107	62	48	57	55	21	43	44
ENSG00000004142	1230	654	487	415	546	273	1071	520	1014	853	428	786	564	819	411	0	135	891	386	782	437	1175	996	1113	630	1019	1134	1052	609	934	336	922	592	806	1050	1198	1128	1146	929	937	721	463	1121	917	987	986	629	1008	1083
ENSG00000004399	30	495	226	909	241	111	271	186	5977	261	69	579	75	481	106	0	111	354	98	122	105	6790	249	54	407	7108	288	5215	266	5618	457	5387	459	356	44	9185	10395	6974	8479	6753	20	377	8985	6475	9389	6190	5982	7359	7688
ENSG00000004455	2929	1361	604	711	827	619	2009	1289	1147	1424	672	1402	996	1556	864	0	149	1339	593	1890	831	1505	1730	2930	1489	1291	2000	1571	1182	901	498	1149	885	1620	1852	1548	1460	1835	814	1112	1935	975	1441	1083	1251	1522	573	1310	1364
ENSG00000004468	312	374	80	230	80	129	219	138	65	126	102	83	89	148	74	0	50	70	98	128	101	8	85	239	324	799	97	185	45	77	17	118	46	108	180	20	1708	400	97	263	75	283	116	3	1313	326	76	217	144
ENSG00000004478	3873	829	582	369	553	209	2555	495	1677	1930	490	1470	687	1547	514	1	177	833	331	1871	604	1556	2121	4345	819	1888	2444	1700	979	991	353	1263	677	1583	1907	1363	1752	1701	745	949	2282	554	1545	1139	1848	1581	666	1292	1960
ENSG00000004487	1047	872	837	717	906	380	1392	601	829	899	476	994	469	1284	486	7	268	1270	554	969	528	999	992	1127	854	844	1235	876	764	890	638	949	930	1051	1165	1082	1031	973	879	897	637	675	912	897	1011	955	710	1037	922
ENSG00000004534	2144	2330	3249	2811	3018	1451	3061	2010	1252	2087	909	2640	1175	3327	1345	4	562	3530	1511	2305	1304	1802	2540	1913	2063	1628	2742	1591	1718	1800	1908	2049	2890	2636	2452	2650	2275	2224	2511	2648	716	1531	2119	1906	2233	1948	1727	2705	1988
ENSG00000004660	132	44	35	26	40	17	78	20	492	65	20	44	15	73	37	0	18	83	18	69	21	869	89	122	43	385	70	456	38	304	46	371	44	39	59	894	242	452	258	283	57	32	530	894	279	349	188	315	664
ENSG00000004700	2079	1352	1401	1648	1692	865	1912	1260	975	1211	685	1707	1038	2188	902	3	517	3175	1117	2020	876	1181	1877	1874	1493	1009	2021	928	1352	1341	1448	1238	2188	1926	2511	1359	1196	1126	1404	1135	1158	1030	1029	1177	1202	1036	1244	1492	1085
ENSG00000004766	693	439	409	289	533	207	582	298	727	357	198	590	252	688	222	1	80	808	267	625	285	1015	528	586	382	902	534	818	450	631	266	783	498	564	607	925	929	879	463	628	302	338	742	815	783	697	464	621	907
ENSG00000004776	0	0	1	1	0	0	0	1	1	3	0	0	2	0	1	0	0	0	0	0	1	0	1	2	0	0	0	0	0	0	0	0	1	0	0	0	0	0	0	0	2	0	0	1	0	1	0	1	0
ENSG00000004777	36	185	32	43	85	52	94	63	31	85	62	94	90	127	90	0	30	48	62	67	80	38	109	49	138	28	101	40	35	13	16	16	31	79	46	64	50	57	16	32	11	115	37	40	54	49	16	20	35
ENSG00000004779	2005	410	288	205	328	187	829	384	980	636	234	599	413	677	311	0	89	699	227	914	243	1005	780	1684	398	988	892	915	554	653	221	806	413	643	1433	1052	1043	1024	621	738	1353	310	1200	718	797	815	445	715	1005
ENSG00000004799	0	2	4	7	1	1	5	19	58	2	2	3	4	3	4	0	6	1	4	5	6	207	1	0	5	59	3	45	1	128	0	84	0	1	0	243	57	64	131	100	0	8	53	255	82	50	89	99	54
ENSG00000004809	0	0	0	1	0	0	0	1	10	1	2	0	6	0	5	0	7	0	0	0	0	40	0	1	0	9	0	14	1	1	0	4	0	0	0	89	37	20	1	1	0	0	29	21	29	6	0	1	21
ENSG00000004838	22	70	34	68	47	9	38	54	12	15	28	32	22	29	33	0	16	28	30	12	21	36	38	17	42	17	32	11	26	13	23	15	26	39	10	29	8	13	14	16	6	54	19	43	9	11	2	6	15
ENSG00000004846	2	1	2	4	2	5	1	5	7	1	1	1	4	0	1	0	9	0	2	2	4	2	5	2	0	5	1	0	0	2	6	0	0	0	0	1	4	0	0	0	0	3	7	7	28	0	0	1	3
ENSG00000004848	2	4	5	4	2	3	3	0	1	1	2	6	3	0	4	0	3	0	2	2	5	1	8	1	7	4	0	0	9	0	5	0	2	0	1	0	1	1	1	1	0	1	1	0	0	0	1	1	0
ENSG00000004864	123	73	30	45	61	55	140	130	1089	94	61	70	67	122	68	0	19	65	46	107	63	1103	105	141	87	1004	118	1052	56	591	22	766	68	134	108	1110	1195	1164	534	700	101	67	1350	774	800	857	404	722	1158
ENSG00000004866	142	119	60	60	73	51	216	111	285	89	66	89	103	105	63	0	29	73	56	112	62	344	137	178	166	227	126	258	98	190	38	235	88	172	148	299	207	247	164	193	114	76	281	185	189	205	183	194	320
ENSG00000004897	1681	897	647	525	895	389	1437	815	1028	818	509	1084	575	1424	587	0	151	1229	611	1300	581	1131	1130	1565	795	1145	1209	1091	956	692	442	902	937	1202	1235	1359	1191	1174	775	823	945	722	1141	1043	1022	1017	639	1034	1159
ENSG00000004939	1	2	0	0	0	1	1	0	0	2	2	0	2	0	0	0	6	0	5	0	2	0	1	0	4	0	0	1	1	2	2	0	0	0	0	0	0	0	0	2	0	7	0	0	0	0	0	0	0
ENSG00000004948	3	6	10	0	9	7	1	12	1	1	2	1	7	0	2	0	17	0	3	2	2	1	2	3	0	0	1	2	2	0	4	0	6	0	0	0	2	1	0	0	0	1	1	2	2	0	1	0	1
ENSG00000004961	539	396	184	106	222	104	439	237	625	242	171	298	210	343	192	0	44	318	137	350	199	671	382	540	318	621	414	584	235	332	127	478	221	352	383	706	629	637	325	427	307	265	708	433	541	516	240	443	638
ENSG00000004975	470	490	652	524	644	227	874	415	668	546	256	618	267	820	291	2	151	1055	361	643	318	828	565	495	483	615	675	927	499	934	533	814	761	729	749	788	559	858	780	633	374	422	744	762	661	820	608	813	774
ENSG00000005001	0	1	1	2	0	3	7	8	3	5	3	6	1	0	1	0	1	0	0	3	0	1	5	0	3	6	1	0	0	0	0	0	1	2	0	8	0	1	0	0	0	3	4	1	0	0	0	0	2
ENSG00000005007	1291	2146	1753	1911	1880	889	2183	1364	1219	1597	981	1639	1088	1902	1031	2	686	2197	1280	1431	1242	1603	1636	1437	1881	1353	1995	1395	1184	1369	1244	1417	1763	1754	1621	1852	1530	1514	1415	1273	707	1689	1588	1429	1488	1471	1328	1530	1536
ENSG00000005020	185	700	166	470	180	355	354	676	1992	199	318	330	561	324	491	0	94	227	410	362	408	3255	469	192	772	2996	551	2554	324	1869	148	2148	338	496	100	4720	4348	3630	2355	2627	104	550	2990	2906	3578	2912	1911	2746	2823
ENSG00000005022	6151	1946	1459	1409	1711	1069	3508	1426	6547	2915	1224	2481	1885	3144	1278	2	472	2862	1284	3151	1159	7919	3408	6445	1993	6885	3903	6714	2166	5621	1098	6347	2039	2666	4759	6919	6260	6760	5597	5946	4078	1272	7368	5244	5136	5448	4428	6290	6478
ENSG00000005059	1076	251	1233	587	1140	138	873	287	99	916	208	1527	288	1724	278	3	252	2378	331	1303	276	588	969	970	302	415	983	348	796	405	1130	377	1274	888	1617	918	766	584	561	560	783	265	219	719	785	470	468	670	246
ENSG00000005073	0	4	5	1	0	4	1	2	0	0	3	0	1	0	1	0	2	0	0	4	1	1	1	0	0	0	3	1	3	1	3	0	0	1	0	0	0	0	0	0	0	0	0	0	0	0	1	0	0
ENSG00000005075	295	154	82	68	130	81	242	90	204	152	94	150	106	177	88	0	33	227	80	227	99	243	189	265	151	203	220	214	188	187	99	198	136	201	185	245	205	244	185	207	230	105	275	213	189	186	185	240	252
ENSG00000005100	688	468	133	118	230	106	747	266	363	587	217	507	278	501	239	0	57	271	172	458	274	513	646	749	372	365	743	364	287	249	87	309	217	516	446	482	359	389	239	294	244	310	417	366	336	313	184	322	367
ENSG00000005102	100	9	6	4	6	4	33	2	2	72	5	55	21	21	11	0	6	4	2	30	4	0	33	103	5	0	39	0	9	0	2	0	3	14	10	1	0	2	0	2	15	1	0	0	0	0	0	0	3
ENSG00000005108	12	22	52	22	25	9	6	9	9	9	15	12	17	3	22	0	48	5	28	9	13	3	25	8	30	6	1	3	36	8	16	1	12	0	2	1	0	6	4	2	3	16	5	1	0	1	5	2	1
ENSG00000005156	508	538	278	241	303	201	998	525	643	371	256	344	296	429	311	0	78	370	281	592	479	441	501	429	393	370	570	290	268	174	227	316	348	813	339	407	319	283	178	241	174	304	756	291	340	255	157	320	675
ENSG00000005175	1262	454	722	639	742	313	774	354	600	549	177	737	297	971	289	2	187	1427	450	863	293	750	581	1120	414	645	685	590	469	586	622	706	739	533	1980	643	672	644	600	655	780	335	546	500	459	487	479	648	511
ENSG00000005187	117	18	19	10	21	6	66	7	18	52	7	91	24	84	5	0	15	65	2	54	9	15	88	59	10	11	89	10	54	10	22	18	39	42	41	15	19	12	13	9	20	11	10	9	8	17	7	18	12
ENSG00000005189	11	12	15	17	20	8	14	33	17	16	11	19	19	7	19	0	11	20	18	27	38	20	13	14	12	22	18	22	8	41	6	30	24	18	10	37	37	10	44	37	2	1	35	8	18	22	41	31	30
ENSG00000005194	759	516	259	311	317	237	731	460	434	451	317	460	407	507	331	0	86	560	287	533	325	550	552	887	476	463	639	480	395	366	195	346	402	554	509	471	460	445	354	344	494	346	538	389	426	416	264	395	502
ENSG00000005238	41	332	73	72	82	86	236	272	605	84	140	106	177	102	174	0	69	76	97	140	173	1009	132	56	277	793	164	501	96	291	31	370	77	220	56	1337	1145	661	322	485	43	229	891	1051	1010	586	322	533	845
ENSG00000005243	19	52	0	37	15	21	15	47	31	14	17	4	34	13	43	0	11	8	37	6	23	38	24	14	54	22	42	40	16	13	7	25	12	23	3	28	29	16	14	3	7	34	36	27	20	9	9	18	28
ENSG00000005249	17	10	90	15	37	7	21	5	270	15	10	32	12	15	12	0	19	82	13	23	8	72	16	18	18	191	17	295	26	157	67	212	51	35	37	56	126	205	144	165	15	10	242	33	77	189	114	169	271
ENSG00000005302	1605	847	865	593	1185	305	1281	404	646	1156	407	1736	509	1640	481	0	184	1584	572	1117	377	934	1359	1288	631	825	1420	716	793	557	601	692	1156	1320	866	1073	1035	851	667	737	502	558	771	900	1044	691	524	873	858
ENSG00000005339	787	2832	1215	1422	1588	836	1943	1629	1098	1258	1120	1719	1244	1962	1454	1	426	1504	1547	1177	1608	1256	1443	842	2276	1227	1745	1058	1039	908	874	858	1619	1840	820	1398	1188	1146	867	905	303	2082	1174	1243	1406	1158	807	1241	1119
ENSG00000005379	125	1639	529	1283	870	846	757	1155	99	375	507	529	624	378	738	0	289	379	926	253	577	54	607	120	1323	59	575	52	300	39	266	44	568	570	153	57	29	23	44	38	48	1146	76	14	14	12	18	24	44
ENSG00000005381	0	0	0	1	0	1	0	0	90	1	4	0	0	0	5	0	1	0	0	0	9	82	0	0	4	62	0	91	0	41	0	41	0	0	0	90	80	96	29	39	0	0	179	48	81	73	23	35	156
ENSG00000005421	0	7	1	0	0	0	0	0	1	1	0	0	1	0	3	0	7	0	0	4	2	1	0	0	0	0	0	0	0	0	0	0	0	0	0	0	0	0	0	0	0	0	2	0	0	0	0	0	0
ENSG00000005436	918	370	350	262	363	109	652	244	256	479	161	532	197	520	226	0	87	536	193	621	166	296	552	803	369	251	576	226	344	289	275	271	405	477	542	272	243	261	287	271	498	286	257	175	202	201	249	297	224
ENSG00000005448	114	115	97	80	155	19	215	80	8	148	59	204	82	218	60	0	31	164	66	179	62	8	191	134	109	13	202	13	131	10	85	16	168	214	156	12	31	32	14	21	59	87	8	8	68	41	11	24	6
ENSG00000005469	264	241	94	100	152	57	274	190	142	163	91	192	85	215	99	0	47	137	99	186	115	218	234	199	252	159	260	162	116	64	64	90	119	250	161	187	196	192	61	83	94	168	203	130	190	174	49	68	136
ENSG00000005471	0	17	3	3	15	2	13	5	6	16	1	30	8	22	4	0	15	17	1	26	5	1	18	4	5	0	6	2	16	0	3	0	8	8	0	10	2	7	1	3	3	0	8	3	1	1	1	2	1
ENSG00000005483	1914	3381	1894	2199	2309	1499	3066	2640	1672	1673	1699	2378	1783	2730	1918	5	767	2467	2013	2181	2576	1864	2458	1811	3189	1626	2741	1489	1530	1305	1417	1359	2447	2794	1630	2057	1723	1623	1265	1396	672	2579	1959	1861	1846	1610	1244	1926	1836
ENSG00000005486	245	351	442	389	371	129	402	285	531	238	209	307	248	354	247	1	136	401	269	217	308	418	381	263	378	324	387	422	241	331	280	415	433	470	311	409	443	420	374	346	144	291	518	404	497	538	314	560	733
ENSG00000005513	86	11	5	0	5	1	27	0	7	21	6	22	1	22	4	0	5	7	2	22	5	3	24	84	0	0	34	4	22	0	9	0	15	26	50	0	1	1	0	0	23	0	2	1	0	0	0	2	2
ENSG00000005700	1603	1125	424	508	671	482	1479	895	2073	803	576	994	766	1123	645	0	106	945	641	1108	691	2151	1294	1368	1187	2333	1395	1902	691	1110	291	1538	731	1159	870	2481	2746	2435	1131	1567	474	822	2601	1706	2070	1828	915	1670	2132
ENSG00000005801	784	467	260	377	291	197	485	393	245	374	223	443	331	506	280	1	132	479	236	516	306	334	513	676	342	239	555	285	266	185	197	185	318	485	571	300	314	286	187	201	279	318	297	187	213	192	135	194	260
ENSG00000005810	3447	2947	3803	2631	4742	1510	4221	3116	2387	3306	1064	4574	1477	5330	1560	4	664	6145	1957	3881	1618	2774	4233	3475	2905	2890	4307	2549	2656	3289	2970	3064	4576	3960	4073	3285	3461	3136	3324	3326	1176	2255	2908	2637	3260	2682	2972	3981	2921
ENSG00000005812	1404	1047	1069	988	1153	413	1255	700	1739	872	494	1302	559	1715	600	4	393	2089	788	1320	602	1568	1111	1174	935	1690	1104	1635	901	1196	994	1291	1374	1185	1669	1949	1907	1644	1210	1247	840	883	1884	1746	1929	1694	1121	1737	1956
ENSG00000005844	5512	16031	3392	2644	7941	3541	15845	9303	4179	9807	5437	10653	7421	9298	5732	1	319	6420	4015	9072	5932	4598	12636	6377	14864	4154	15553	2254	6292	438	1731	1261	5715	12146	3158	4008	3605	2113	414	1195	2149	9345	4312	3370	3816	2071	298	1280	4660
ENSG00000005882	57	122	32	33	58	43	159	85	38	98	51	171	69	156	52	0	12	49	40	103	50	48	114	86	81	43	157	45	82	4	16	8	76	137	28	59	55	58	5	8	49	64	42	51	83	40	3	10	58
ENSG00000005884	130	84	86	30	75	48	70	19	0	148	51	139	54	219	94	1	33	184	64	105	41	152	148	123	111	0	148	3	122	3	86	0	165	110	116	593	12	10	9	2	79	65	4	662	12	10	5	4	4
ENSG00000005889	819	894	498	653	661	367	830	613	524	516	494	665	453	870	542	0	249	769	549	598	553	555	756	629	843	540	781	503	428	327	363	397	626	725	479	594	540	535	386	341	244	660	508	560	535	445	301	456	491
ENSG00000005893	1064	1278	805	1217	891	722	1457	1130	6008	686	693	964	732	1001	750	0	421	1077	959	1062	964	8774	904	1137	1166	6895	973	7640	644	8873	550	8154	840	1106	997	9489	7606	7794	8933	7091	616	959	7585	9989	8352	7686	9026	10122	7909
ENSG00000005955	1375	1890	1603	1630	1558	837	1808	1258	1452	1166	800	1472	887	1783	966	2	469	1944	1093	1358	1036	1983	1540	1272	1620	1645	1624	1706	1043	1578	1076	1530	1526	1567	1458	2019	1590	1736	1484	1289	547	1336	1747	1626	1568	1524	1195	1699	1670
ENSG00000005961	2	1	1	6	5	0	3	8	3	0	5	2	7	0	4	0	9	2	5	0	13	1	4	9	4	4	1	0	0	4	5	2	0	3	1	0	4	1	1	1	0	5	2	0	2	1	2	4	2
ENSG00000005981	0	0	2	3	7	2	0	0	0	1	4	2	2	1	2	0	10	1	9	0	7	2	5	3	2	0	4	0	3	1	2	0	1	0	0	0	0	0	0	0	0	0	1	0	0	0	0	3	0
ENSG00000006007	495	468	533	556	518	285	749	421	1771	370	268	448	334	503	384	0	186	655	394	547	401	2496	476	486	565	1996	595	1940	383	2148	348	2059	560	583	439	2338	2010	2082	2228	1986	304	427	2115	2282	2152	1799	1895	2548	2109
ENSG00000006015	398	432	359	293	466	210	622	334	474	425	213	557	252	738	233	1	91	845	209	620	228	822	545	353	353	669	603	612	478	347	287	453	480	540	393	863	728	672	364	510	400	369	645	683	705	653	264	518	662
ENSG00000006016	0	0	7	0	0	0	2	1	1	2	0	0	6	0	3	0	2	0	0	1	1	0	1	0	0	1	0	1	1	2	0	1	0	0	0	1	0	0	0	0	0	0	0	1	0	0	0	0	0
ENSG00000006025	112	473	476	437	513	214	360	319	36	281	207	383	184	361	207	0	195	443	294	215	220	86	312	122	422	34	452	76	236	47	297	59	417	392	135	95	44	72	68	91	25	398	45	51	50	68	40	68	48
ENSG00000006042	2	3	1	0	0	0	15	0	0	0	0	2	0	0	1	0	15	0	3	0	0	0	3	0	0	0	0	0	0	0	0	0	0	0	0	0	0	0	0	0	0	2	0	0	0	0	0	0	0
ENSG00000006047	2	3	0	0	1	0	0	1	0	0	4	4	0	5	3	0	5	3	0	7	0	0	4	1	9	0	3	0	5	0	1	0	2	5	0	2	0	0	0	0	5	3	0	0	0	0	0	0	0
ENSG00000006059	0	6	5	7	1	0	7	1	0	0	0	2	1	0	6	0	2	0	2	0	1	1	0	1	1	1	0	0	4	0	2	1	1	0	0	0	0	1	1	1	0	0	0	0	0	0	0	0	0
ENSG00000006071	4	12	19	3	5	6	7	3	2	0	2	2	3	0	10	0	19	0	6	3	10	1	6	9	6	0	0	0	5	0	5	0	2	0	0	2	3	1	0	0	1	7	2	1	1	0	1	2	0
ENSG00000006074	0	4	0	6	0	3	0	3	14	0	8	0	3	0	3	0	0	0	0	0	0	3	0	0	0	19	1	17	0	7	0	10	0	0	0	9	60	26	18	11	0	3	16	39	164	37	36	11	26
ENSG00000006075	2697	6006	43	2962	171	7833	3561	13352	1520	484	5147	268	6381	407	5671	0	90	227	4145	1044	6303	255	1052	2216	5236	2016	1337	2641	528	1490	49	1749	194	1460	181	444	1890	2743	2069	2156	1230	4540	2510	267	1090	2165	1479	2289	1914
ENSG00000006114	1436	2438	1803	2019	2433	1116	2857	1616	940	2003	997	2619	1035	2861	1103	1	498	2712	1266	2064	1198	1271	2163	1412	2217	1063	2396	1094	1458	898	1122	932	2194	2349	1314	1519	1158	1095	844	879	578	1693	1121	1265	1277	1130	793	1146	1287
ENSG00000006116	0	0	0	0	0	0	0	0	0	2	0	0	0	0	0	0	1	0	0	0	0	0	1	0	2	0	0	0	0	0	0	0	1	0	0	0	0	1	0	0	0	0	0	0	0	0	0	0	0
ENSG00000006118	0	0	0	0	3	0	11	3	392	2	0	0	0	0	0	0	6	0	3	2	1	14	0	2	0	42	1	90	0	362	0	231	0	36	2	10	32	74	270	165	1	0	375	2	30	94	418	301	443
ENSG00000006125	3591	3741	2512	2073	3201	1627	4949	3142	2212	2903	1966	3385	2394	3884	2383	0	591	4265	2367	3484	2174	3317	4421	3836	3775	2774	4803	2376	2804	1962	1821	2207	3478	4036	3521	3915	2944	2574	1877	2013	1628	2573	2748	3429	3103	2430	1793	2670	2829
ENSG00000006128	2	0	0	0	0	0	1	0	0	1	0	0	0	1	0	0	6	0	0	0	0	0	1	1	0	0	0	0	0	0	0	0	0	1	12	0	0	0	0	0	17	0	0	0	0	0	0	0	0
ENSG00000006194	652	922	587	831	584	343	951	646	446	599	433	847	385	953	401	0	205	996	459	844	484	634	708	747	739	452	821	501	589	331	536	348	703	839	678	622	475	468	372	337	334	656	562	508	433	472	275	400	509
ENSG00000006210	0	9	6	5	5	2	1	3	0	6	4	2	7	0	5	0	9	0	8	6	8	1	6	2	9	0	1	0	9	0	1	1	1	0	0	0	0	1	1	0	0	7	1	0	0	0	0	0	1
ENSG00000006282	52	134	12	83	71	81	116	174	142	204	43	241	49	260	57	0	12	141	42	153	44	125	126	75	115	98	154	145	87	58	11	101	49	102	67	806	522	573	302	470	19	108	658	52	53	80	34	89	69
ENSG00000006283	0	0	7	3	2	1	0	1	10	1	1	3	0	1	8	0	14	0	3	0	7	0	5	3	2	2	2	5	1	3	7	7	0	0	0	0	4	0	5	5	0	0	8	0	8	1	0	1	11
ENSG00000006327	26	79	67	182	72	88	54	84	61	16	48	12	49	66	72	0	43	118	124	40	49	125	27	26	95	43	50	77	48	95	84	80	90	57	88	96	33	75	82	88	52	90	68	59	15	26	56	52	48
ENSG00000006377	21	33	49	48	17	8	20	27	5	9	18	30	18	0	23	0	34	4	26	7	35	4	22	15	23	3	1	4	31	4	17	2	14	3	1	0	2	4	5	3	7	18	5	1	1	0	2	2	1
ENSG00000006432	112	70	268	164	228	117	207	104	3	117	65	119	104	217	99	0	100	271	177	147	118	1	126	130	92	5	124	13	99	8	207	11	264	155	203	5	5	21	10	9	45	71	6	4	6	28	10	15	5
ENSG00000006451	1407	844	622	467	648	331	905	556	1288	724	444	945	569	1279	500	0	172	1489	549	1315	573	1582	965	1248	671	988	975	1213	781	1319	589	1205	876	926	1552	1539	1068	1291	1199	1024	937	511	1349	1527	1210	1247	1363	1452	1315
ENSG00000006453	19	34	13	6	3	4	13	17	62	11	18	10	15	19	25	0	15	3	16	10	9	72	26	22	23	59	31	69	5	76	4	97	6	29	8	44	52	41	37	47	12	7	45	49	59	48	65	85	102
ENSG00000006459	1322	1420	1668	1872	1439	590	866	1059	904	763	556	1471	512	1599	867	2	684	1641	953	493	833	710	965	937	1142	1066	831	1185	598	1156	1136	1129	1274	724	731	1058	1876	1578	1539	1394	333	1116	1335	957	1761	1910	1400	2069	1450
ENSG00000006468	5	11	21	16	15	11	16	11	3	9	1	25	1	6	19	0	23	1	20	11	10	3	18	7	8	3	8	1	18	7	8	4	9	3	0	2	0	0	3	2	2	4	5	0	3	1	1	1	1
ENSG00000006530	1208	940	517	494	765	437	1251	677	204	710	530	924	921	1112	712	0	103	950	593	945	701	246	1182	1194	845	342	1215	299	630	187	349	223	750	1034	857	296	503	362	218	316	678	698	297	162	383	337	155	283	266
ENSG00000006534	3	9	20	9	3	6	1	7	1512	3	21	4	27	4	43	0	11	0	33	9	25	2331	10	6	22	1924	3	1736	10	2038	6	2184	6	2	0	3547	2774	2461	2466	2232	1	8	2315	2463	2331	2035	1996	2413	1969
ENSG00000006555	77	211	54	89	65	53	193	131	1	102	83	142	95	143	103	0	26	67	64	78	81	0	191	77	180	0	167	0	96	0	26	0	79	149	36	0	1	0	0	0	24	235	0	0	0	0	1	0	1
ENSG00000006576	1283	775	510	490	565	270	886	589	561	585	389	555	407	888	399	0	134	734	402	987	538	713	939	1031	719	638	889	650	535	615	389	653	633	1064	1037	843	884	879	813	799	558	462	721	577	652	658	535	810	669
ENSG00000006606	0	0	0	0	0	0	0	0	0	1	2	0	0	0	1	0	0	0	0	0	0	0	0	1	0	0	0	0	0	0	0	0	0	0	0	0	0	0	0	0	0	0	0	0	0	0	0	0	1
ENSG00000006607	294	348	289	272	320	155	343	189	321	242	136	197	158	296	126	1	84	395	183	250	180	371	242	329	309	329	296	371	204	547	186	495	313	254	310	430	350	413	467	415	127	252	321	294	293	367	503	570	318
ENSG00000006611	0	1	0	1	0	0	0	0	5	2	0	0	0	0	0	0	14	0	0	3	0	0	2	0	0	0	0	0	0	0	0	0	0	0	0	0	0	0	0	0	0	1	1	0	0	0	0	0	0
ENSG00000006625	1167	428	240	200	304	177	679	294	1349	530	241	554	295	617	248	0	54	444	214	487	228	1594	663	1029	461	1188	752	1234	345	693	149	877	308	484	728	1582	1076	1178	663	799	575	334	1523	1018	840	882	437	810	1310
ENSG00000006634	897	330	418	396	400	191	569	333	585	326	202	388	296	459	290	0	127	508	271	426	252	466	627	762	404	367	554	468	319	328	329	354	444	415	599	383	342	350	319	304	377	321	524	424	286	337	348	378	575
ENSG00000006638	3	17	0	1	5	4	5	2	1	19	8	24	9	3	11	0	12	9	6	10	1	0	22	2	3	0	10	3	6	1	0	2	2	2	0	1	0	1	0	0	1	0	5	0	0	0	0	1	2
ENSG00000006652	1397	736	1167	1112	1118	472	702	521	800	477	381	710	467	918	429	3	572	1627	682	673	490	642	797	1187	597	561	914	664	632	777	1018	655	1283	842	1420	517	478	473	656	522	615	587	649	476	505	538	740	794	619
ENSG00000006659	32	0	0	0	0	0	2	0	0	1	3	2	0	1	0	0	2	0	0	2	1	0	2	30	0	0	3	0	1	0	0	0	0	6	6	0	0	0	0	0	11	0	0	0	0	0	0	0	0
ENSG00000006695	234	158	71	24	101	57	249	109	228	150	65	178	149	207	98	0	11	160	65	164	79	274	226	314	157	226	263	225	171	78	45	158	133	187	118	284	237	197	83	116	166	121	307	239	196	205	63	125	256
ENSG00000006704	14	3	6	4	7	1	11	7	278	5	3	8	5	2	3	0	24	5	2	10	0	366	9	13	6	155	2	183	6	111	7	86	10	17	8	341	133	150	55	78	1	3	307	258	87	93	53	89	184
ENSG00000006712	847	729	549	470	534	323	1030	542	500	606	415	781	457	923	501	0	196	875	450	676	517	720	785	751	588	609	845	629	584	520	427	552	706	900	880	805	679	637	533	524	500	496	634	713	765	613	440	622	619
ENSG00000006715	1038	763	457	605	732	487	954	702	1838	656	369	750	553	923	431	2	122	997	555	624	414	2040	944	975	798	1760	989	1737	636	707	401	1256	708	775	709	2437	1991	2060	744	1387	452	596	2060	1818	1862	1703	661	1483	1889
ENSG00000006740	5	6	17	28	21	8	14	6	7	12	18	19	18	19	16	0	22	10	5	27	15	11	19	10	33	11	14	11	7	6	5	7	12	11	6	12	10	14	11	6	2	15	15	5	5	11	7	9	8
ENSG00000006744	1415	833	479	551	568	311	1384	579	505	1050	406	1008	534	1155	479	1	172	1051	523	1059	465	814	1173	1353	723	833	1393	692	753	522	412	685	723	1092	1103	1076	981	858	601	731	802	506	877	826	965	784	464	838	870
ENSG00000006747	7	10	3	7	9	2	9	6	51	9	6	8	2	1	2	0	18	2	9	1	2	122	4	2	2	18	2	87	1	180	3	161	6	2	0	585	32	100	273	195	0	1	114	529	28	63	388	203	160
ENSG00000006756	25	430	144	578	155	239	311	603	371	65	177	61	185	104	196	0	92	109	296	171	236	400	95	26	377	440	108	423	131	745	72	574	152	248	46	746	720	694	1074	943	23	290	736	433	669	616	803	967	532
ENSG00000006757	81	25	41	24	64	25	90	40	132	55	25	88	27	111	40	0	14	144	41	93	20	151	76	107	24	131	84	198	80	139	52	182	107	68	80	149	132	200	147	139	93	36	156	98	93	139	103	169	165
ENSG00000006788	0	9	2	0	2	0	0	2	0	2	3	0	3	0	1	0	8	0	1	0	0	0	1	1	0	0	0	0	0	0	1	0	3	0	0	1	0	0	0	0	0	0	1	0	1	0	0	0	0
ENSG00000006831	1348	1383	1005	1169	1072	657	1547	980	1604	724	648	932	804	1140	806	0	338	1360	839	1042	797	1964	1132	1163	1333	1666	1196	2005	779	2255	557	1941	1017	1169	1387	1989	1929	2084	1961	1835	560	863	1902	1649	1817	1897	1676	2195	1876
ENSG00000006837	31	17	21	25	18	11	24	32	38	17	8	34	22	44	17	0	19	45	16	21	12	30	34	27	15	16	28	35	20	42	9	24	42	17	35	36	39	52	33	55	34	19	62	30	31	36	39	50	47
ENSG00000007001	3	0	1	2	5	0	1	2	1	1	4	1	5	3	1	0	3	2	0	1	1	0	3	0	1	0	2	1	3	1	4	0	2	6	2	1	2	0	0	0	0	1	0	2	0	0	1	1	0
ENSG00000007038	27	2	0	5	7	11	42	28	32	90	5	80	12	106	4	0	4	22	2	76	5	71	43	25	0	24	67	22	11	6	2	17	6	28	34	798	194	235	40	97	15	6	446	220	91	61	9	33	126
ENSG00000007047	171	316	172	164	193	150	351	210	177	181	165	189	173	260	194	0	56	167	212	178	183	252	232	189	271	223	255	255	177	228	115	242	228	244	178	308	231	254	238	224	78	196	184	286	365	317	245	296	252
ENSG00000007062	2	8	16	11	8	14	7	12	4	10	12	9	17	2	10	0	20	4	25	10	13	2	17	8	21	3	5	4	14	2	11	2	5	7	2	0	2	0	6	2	0	18	1	3	3	0	2	0	2
ENSG00000007080	802	431	280	224	385	197	978	382	739	557	306	489	433	589	303	0	68	529	242	652	333	790	624	770	491	722	829	850	451	612	184	711	435	656	917	753	795	837	656	641	719	383	798	557	614	704	491	711	790
ENSG00000007129	82	231	101	199	112	114	270	272	16	110	124	229	80	221	79	0	51	251	104	232	133	24	161	91	143	22	183	11	116	0	89	4	137	234	161	40	73	30	3	4	39	123	30	10	27	13	3	6	17
ENSG00000007168	2728	3198	2775	2115	2832	1224	3216	2348	2719	1923	1541	2373	1902	2924	1842	4	710	3210	2198	2150	1840	2690	2614	2510	3268	2603	2817	3005	1800	2374	1804	2448	2900	2663	2698	2947	2696	3069	2135	2222	1159	2681	3179	2278	2745	2823	2047	2916	2953
ENSG00000007171	0	3	3	0	0	0	1	0	1	1	0	0	0	2	4	0	22	0	2	0	0	0	2	0	0	0	0	0	1	2	4	2	2	2	0	1	0	0	0	0	0	2	0	0	0	0	1	2	0
ENSG00000007174	1	4	4	0	1	1	1	4	4	3	2	2	1	3	10	0	35	3	3	0	2	0	0	3	2	0	0	0	0	1	1	0	0	1	3	1	0	0	0	1	0	5	0	0	0	0	2	2	0
ENSG00000007202	2840	2662	2148	2040	2410	1010	3562	1704	3768	2412	1155	2558	1384	2597	1402	0	621	2861	1489	2272	1571	4765	2969	2784	2311	4439	3245	3656	1773	3804	1344	3836	2349	2597	2593	5032	4656	3953	3632	3785	1120	1717	4216	4073	4542	3663	3011	4327	4372
ENSG00000007216	0	5	1	0	0	0	0	1	0	0	0	0	0	0	0	0	3	1	0	0	0	0	0	0	0	0	0	0	0	0	0	0	0	0	0	0	0	0	0	0	0	0	0	0	0	0	0	0	0
ENSG00000007237	7	617	30	52	41	76	113	401	2835	37	207	45	267	31	251	0	37	12	102	31	278	4461	28	10	506	4210	37	3127	16	2407	5	2585	8	31	8	6215	5634	3630	3920	3092	10	401	3546	4843	6539	3777	3038	4034	4130
ENSG00000007255	164	246	150	149	242	116	282	238	338	180	78	294	132	312	105	0	38	474	133	363	99	351	242	197	203	360	295	480	254	344	142	386	272	290	275	503	469	568	435	519	155	127	518	329	393	471	273	493	488
ENSG00000007264	459	2358	20	157	70	357	711	1088	1058	437	1007	442	1834	252	1210	0	19	30	298	293	561	1692	603	429	2640	419	718	468	308	87	10	237	50	363	42	2627	630	676	144	328	164	1609	1615	872	240	275	28	132	998
ENSG00000007306	0	4	0	0	0	0	0	0	0	0	0	0	0	0	0	0	7	0	0	0	0	0	0	0	0	0	0	0	0	0	0	0	0	0	0	0	0	0	0	0	0	0	0	0	0	0	0	0	0
ENSG00000007312	216	225	59	11	96	23	256	89	4	286	73	465	93	299	69	0	2	254	16	420	19	10	333	232	190	19	342	6	175	0	47	5	124	199	89	9	15	11	1	2	175	131	3	3	19	15	0	4	5
ENSG00000007314	2	13	4	0	1	1	0	4	1	3	0	4	6	3	2	0	13	1	1	4	0	0	1	2	0	0	1	1	1	1	0	0	1	4	0	0	0	2	0	0	0	0	1	0	0	0	0	0	0
ENSG00000007341	64	53	99	40	77	47	178	123	140	64	23	80	38	111	31	0	30	123	68	132	111	144	78	39	59	144	99	106	65	116	69	107	84	144	48	131	102	112	91	84	32	85	149	123	109	80	71	98	165
ENSG00000007350	0	32	1	13	4	34	3	109	1	4	31	4	19	7	25	0	5	0	4	0	21	10	2	0	55	1	6	0	0	1	0	0	0	0	0	2	2	0	1	0	0	34	1	1	0	1	0	0	0
ENSG00000007372	42	39	52	47	45	30	43	30	19	53	9	85	19	58	13	0	19	46	24	51	13	18	52	48	46	31	47	24	37	17	21	18	56	46	39	27	16	25	17	25	4	31	22	17	8	15	10	15	17
ENSG00000007376	377	280	210	248	279	167	440	192	191	342	182	290	188	420	211	1	66	380	151	266	179	270	360	514	269	218	445	277	263	238	144	246	248	308	334	316	257	236	266	221	312	223	240	271	214	242	181	283	235
ENSG00000007384	0	2	0	0	2	0	4	5	33	1	1	4	3	1	2	0	8	0	0	2	2	26	2	2	0	8	1	19	1	15	0	10	5	1	0	83	12	29	25	16	0	5	52	34	3	11	2	14	43
ENSG00000007392	933	935	1366	1034	1463	516	1395	631	441	842	440	1141	611	1762	577	2	353	1609	767	919	573	545	1116	891	854	557	1263	681	891	575	922	605	1486	1219	1012	758	686	690	650	709	518	878	641	752	758	732	568	893	680
ENSG00000007402	62	202	158	200	170	82	151	153	5	114	67	173	100	154	122	0	44	203	82	104	95	5	152	48	142	4	187	9	109	6	110	8	172	142	34	4	4	8	4	5	27	140	11	5	6	3	6	9	4
ENSG00000007516	3	44	294	333	259	40	12	11	5	53	53	82	12	141	58	0	232	352	177	14	40	2	60	9	34	3	74	7	110	59	454	54	425	27	81	1	5	2	37	23	3	39	2	0	1	9	29	58	1
ENSG00000007520	646	543	267	245	387	193	720	381	406	481	258	512	380	596	340	0	113	525	221	587	239	563	688	725	563	438	743	492	422	350	186	386	373	581	581	539	480	479	371	381	477	435	511	513	467	451	323	399	509
ENSG00000007541	188	265	249	217	316	116	370	229	368	277	171	310	177	413	222	0	48	364	189	271	196	625	321	231	247	409	340	390	242	311	138	298	338	332	288	628	426	456	328	318	123	242	393	564	499	411	314	426	504
ENSG00000007545	380	1018	526	681	566	355	585	586	420	478	454	493	446	560	506	0	225	625	536	418	582	405	563	407	834	453	613	376	353	430	378	405	651	582	386	396	488	376	402	402	143	706	447	377	451	477	370	519	472
ENSG00000007866	14	25	8	12	7	5	6	9	4	7	6	3	8	9	10	0	5	5	6	5	12	8	7	7	3	0	4	3	9	1	2	2	7	5	6	1	0	4	0	0	11	10	3	0	0	0	0	0	0
ENSG00000007908	1	0	2	0	0	0	0	0	1	1	0	1	0	5	0	0	8	0	0	3	0	1	0	1	5	0	1	0	2	0	0	0	0	0	2	0	0	0	0	0	0	0	0	0	0	0	0	0	0
ENSG00000007923	633	358	261	236	335	189	607	315	486	503	194	442	295	495	224	0	48	460	206	409	215	579	594	603	318	471	709	488	290	341	163	436	377	513	517	657	560	547	350	416	199	287	607	400	442	475	255	428	550
ENSG00000007933	0	0	0	0	0	0	1	0	2	0	1	0	0	0	0	0	10	0	1	0	0	0	0	0	1	0	0	0	0	0	0	0	0	0	0	0	0	0	0	1	0	1	0	0	0	0	0	0	0
ENSG00000007944	192	538	393	562	448	157	331	149	142	118	159	217	168	224	180	1	279	310	278	177	217	168	180	147	329	118	213	216	173	394	232	303	314	236	289	181	158	254	437	264	90	353	227	180	215	322	340	386	210
ENSG00000007952	15	2	4	0	2	1	8	9	0	8	8	11	10	4	6	0	1	2	8	5	2	1	4	9	4	0	7	2	7	3	3	6	2	4	3	5	8	13	9	4	2	8	14	1	5	6	1	3	5
ENSG00000007968	46	39	16	10	1	1	13	13	6	33	15	40	38	7	21	0	27	3	16	9	18	103	24	26	35	43	18	4	4	6	4	4	10	1	4	63	33	7	4	2	7	17	9	52	75	3	4	4	11
ENSG00000008018	4126	1402	1078	1070	1288	754	2547	1332	2232	1764	1003	1922	1330	2258	975	3	288	2541	997	2387	889	2060	2398	3945	1463	2419	2489	2305	1797	2098	878	2053	1464	2092	4007	2351	2666	2519	2011	1996	3024	1060	2732	1614	2215	2096	1601	2183	2305
ENSG00000008056	2	6	6	3	2	0	5	2	13	3	0	0	2	0	4	0	6	1	2	2	1	0	3	1	10	6	1	4	0	5	3	5	1	1	1	3	5	2	3	1	0	3	9	2	7	0	3	11	4
ENSG00000008083	580	1309	591	1038	547	691	872	1069	1084	385	610	455	692	594	713	0	203	621	761	594	618	1431	523	483	1218	782	610	948	360	1128	347	884	623	650	571	1617	731	865	1033	800	264	1005	1196	1208	789	874	801	918	1188
ENSG00000008086	12	15	16	21	32	7	24	23	13	12	5	25	20	27	29	0	1	33	15	25	9	19	25	21	23	19	34	26	20	8	23	23	21	17	17	20	24	20	16	16	13	28	14	29	23	29	16	30	18
ENSG00000008118	0	0	0	1	0	1	0	1	23	0	4	0	0	0	0	0	8	0	0	0	1	12	1	0	0	5	0	4	3	1	0	3	0	2	0	15	13	13	0	2	0	1	29	21	12	19	1	3	62
ENSG00000008128	330	633	509	488	552	265	608	429	225	360	334	521	344	651	299	0	199	615	442	418	436	259	572	403	487	224	618	225	405	258	316	250	559	612	442	357	218	255	319	322	165	408	275	293	278	302	254	378	269
ENSG00000008130	612	772	380	460	493	338	776	459	2746	476	431	428	453	537	506	0	208	535	462	513	411	2678	581	656	651	3146	700	3216	411	3354	223	3780	441	612	577	2988	3887	3814	3758	3434	337	539	3804	2547	4462	4043	3291	4780	4256
ENSG00000008196	3	9	17	19	4	6	2	0	3	3	1	1	3	0	11	0	22	1	18	8	5	1	10	7	11	2	1	0	4	2	3	0	7	0	0	0	1	1	1	1	0	2	0	0	2	0	1	0	0
ENSG00000008197	6	12	28	1	14	5	8	6	1	6	0	8	5	1	14	0	9	3	12	5	7	4	13	15	22	3	0	1	14	1	4	4	4	0	0	1	4	1	0	2	0	13	1	4	0	1	2	0	3
ENSG00000008226	33	72	44	68	41	36	30	64	11	77	38	79	50	66	50	0	47	52	52	42	29	31	55	51	86	20	51	23	39	9	30	18	43	33	20	39	25	22	20	17	9	62	26	21	38	20	16	13	23
ENSG00000008256	90	512	580	837	660	249	396	413	171	235	282	383	305	409	344	0	332	613	436	267	494	224	372	87	456	178	408	237	336	369	589	363	651	458	152	286	178	254	352	317	66	427	189	247	228	210	342	342	212
ENSG00000008277	76	141	165	41	165	42	216	120	3	113	37	233	67	135	64	0	45	136	41	114	42	12	174	64	127	12	130	15	99	9	115	11	163	145	28	4	18	8	3	14	19	80	12	7	13	23	6	9	9
ENSG00000008282	795	416	417	367	476	201	507	498	1152	537	324	826	374	975	371	1	146	866	386	666	327	1594	647	718	517	1704	662	1367	483	1044	373	1137	574	564	666	2055	2099	1887	1192	1411	416	448	1610	1833	1993	1641	1144	1719	1601
ENSG00000008283	274	120	62	25	146	35	589	175	95	319	102	536	69	388	90	0	14	235	41	468	172	133	502	263	73	111	472	93	265	8	63	24	209	669	78	199	179	118	9	34	101	70	155	130	206	110	7	29	149
ENSG00000008294	1190	1060	1480	1234	1496	618	1159	758	3304	711	638	1036	605	1278	686	0	396	1864	895	961	878	2975	984	1174	1175	2266	1089	2758	648	3978	1041	2857	1641	1108	2101	3613	2290	2612	3347	2494	615	842	3317	3371	2199	2419	3301	3335	3119
ENSG00000008300	194	159	49	37	83	47	277	55	38	234	70	165	87	160	58	0	33	70	43	87	33	57	195	195	138	40	225	46	80	23	35	19	68	73	55	49	31	36	24	33	65	129	58	30	33	43	8	37	27
ENSG00000008311	44	61	179	95	199	26	188	66	28	46	43	112	45	157	49	0	44	124	51	123	87	13	107	48	44	23	124	20	87	75	143	28	172	157	50	8	12	11	41	15	23	32	23	13	27	27	85	52	54
ENSG00000008323	1	8	4	22	4	5	12	16	6	22	5	3	5	3	8	0	3	9	6	0	8	1	1	2	19	3	6	4	0	3	3	6	3	7	0	1	5	4	0	7	0	5	5	1	4	4	2	2	5
ENSG00000008324	1124	332	363	260	373	161	615	302	237	370	189	559	260	652	292	0	99	688	233	708	188	286	531	929	448	285	559	284	421	286	317	258	428	575	873	370	317	319	281	275	779	309	273	259	260	238	264	301	286
ENSG00000008382	162	180	201	181	201	96	237	162	726	164	109	171	137	255	104	0	55	298	130	174	101	776	183	181	233	404	233	499	171	366	126	474	196	171	260	898	502	574	438	381	144	149	951	505	429	497	346	481	782
ENSG00000008394	0	2	0	2	0	0	0	0	1794	0	5	0	28	0	6	0	5	0	1	0	17	1586	1	1	2	1608	1	1196	0	969	0	789	0	0	0	1343	1060	1042	613	449	0	1	1689	780	840	681	342	359	1213
ENSG00000008405	617	1551	589	1282	581	582	552	809	501	400	536	540	582	733	641	1	258	1008	825	544	568	476	575	553	1084	406	585	469	482	396	530	393	804	621	688	423	389	475	401	391	372	947	547	398	367	485	338	466	508
ENSG00000008438	6	7	0	1	1	3	1	10	2	4	108	2	100	0	124	0	17	1	82	3	75	1	3	4	27	0	3	0	2	3	0	2	1	5	0	1	0	1	2	1	0	25	1	3	0	1	0	0	0
ENSG00000008441	56	17	88	15	88	12	72	6	43	86	28	126	30	194	16	0	24	168	26	82	19	69	76	71	17	25	98	41	109	80	71	34	145	96	145	51	28	36	33	33	51	10	45	37	13	46	48	48	33
ENSG00000008513	902	2419	832	1134	1229	898	2978	2291	5558	1851	1003	2477	1099	2130	1258	0	217	1347	1130	2110	1475	3175	1746	950	2321	9348	2136	6856	1194	2081	519	1980	1167	2474	513	2847	9688	5737	2070	1833	331	1759	7194	4661	12844	9722	2436	3709	10119
ENSG00000008516	124	1403	111	555	204	699	479	1010	19	405	617	350	807	317	828	0	88	234	841	359	601	16	542	153	1379	88	601	113	228	9	67	26	197	609	78	24	170	170	18	19	60	1052	44	12	196	224	10	36	85
ENSG00000008517	8386	2396	1293	1011	2870	1676	8491	2789	33	4812	2709	4730	4490	4530	3494	1	273	5012	2850	7927	2569	3	7634	7744	2552	41	8975	21	5041	7	1147	5	3640	8764	3363	6	21	8	1	1	4795	1490	80	1	49	10	4	1	44
ENSG00000008710	509	1296	1097	1039	1163	534	1135	879	453	1017	567	1008	649	1256	687	4	407	1085	806	667	662	482	1045	642	1219	412	1242	563	748	735	736	554	1085	1095	571	560	434	553	691	483	174	1108	486	460	472	590	636	683	526
ENSG00000008735	2	10	10	7	14	1	7	2	4	4	6	10	8	16	13	0	13	11	0	5	5	3	7	3	12	4	8	7	10	9	10	3	15	3	4	3	4	2	1	4	2	1	6	4	4	4	2	5	3
ENSG00000008838	684	882	191	88	511	239	1252	500	686	724	405	666	507	818	375	0	59	498	285	650	439	952	808	783	727	762	1028	845	486	216	74	493	469	828	419	949	832	719	203	461	280	541	844	781	763	782	139	531	904
ENSG00000008853	51	260	88	126	128	119	196	199	151	140	110	195	146	211	155	0	37	159	158	145	115	664	158	73	311	169	173	185	128	126	51	189	114	135	86	842	226	269	133	216	40	211	205	493	152	171	110	179	179
ENSG00000008869	916	1172	1456	1455	1498	611	1209	735	644	709	419	1062	504	1377	638	2	368	1576	730	843	563	882	1024	873	1001	711	989	704	846	749	972	874	1343	1013	1137	1112	772	870	723	903	430	858	826	1072	846	956	738	1155	946
ENSG00000008952	3293	1706	1569	1273	1738	631	2310	1210	2466	1264	811	2154	919	2493	933	9	417	2988	1035	2615	1059	2798	2144	2563	1574	2937	1929	2719	1458	2045	1451	2218	1712	2114	3066	3204	3502	3030	2224	2311	1522	1116	3048	2337	3152	2486	1817	2573	2725
ENSG00000008988	28690	4665	11087	5310	12104	2991	14053	4608	6627	10292	3844	19133	4844	21422	4508	14	2395	31082	4841	20897	3689	7688	16956	24733	4904	7674	16544	8603	15330	8341	13551	9801	15984	17455	31489	8016	8834	9380	9767	10451	20608	3607	6974	6950	8706	8432	7436	11001	6880
ENSG00000009307	11792	4912	4455	3365	6391	2382	9556	4478	11169	6214	2641	9504	3487	11305	3567	8	964	11989	3514	9409	3658	12908	9065	11547	5083	11255	9425	9629	6498	7827	3959	8766	7345	8379	11406	14347	12165	11040	8500	8696	6615	3692	13064	12320	11819	9414	6471	10068	11963
ENSG00000009335	2149	1200	1169	1035	1289	604	1874	943	1509	1387	669	1331	850	1669	796	2	291	1916	990	1367	824	1758	1602	2030	1166	1532	1898	1698	1075	1537	935	1496	1487	1451	2019	2008	1804	1753	1806	1777	1043	899	1940	1530	1648	1805	1519	2030	1848
ENSG00000009413	1013	618	420	259	567	186	837	437	478	657	268	829	310	933	316	0	113	687	319	668	403	745	901	844	541	542	934	468	415	555	316	445	594	709	531	662	697	522	481	526	305	370	512	688	732	431	442	636	525
ENSG00000009694	60	127	131	103	219	60	168	126	7	159	82	247	83	180	85	0	45	135	147	170	144	1	188	58	140	3	129	0	46	0	75	6	103	161	22	1	1	0	0	0	18	101	0	1	0	0	0	0	1
ENSG00000009709	0	3	0	0	0	0	0	0	0	0	0	0	0	0	0	0	5	0	0	0	0	0	0	0	0	0	0	0	0	0	0	0	0	0	0	0	0	0	0	0	0	0	1	0	0	0	0	0	0
ENSG00000009724	92	173	254	176	213	62	156	127	37	140	69	222	88	210	83	0	82	182	122	97	95	62	139	57	106	33	150	56	75	57	125	54	215	175	79	52	45	60	97	66	14	89	57	43	35	50	55	69	47
ENSG00000009765	0	1	1	3	4	0	0	0	2	1	2	0	1	0	0	0	26	0	1	0	3	0	1	0	11	1	0	0	1	0	0	0	1	0	2	0	0	0	0	0	2	2	0	0	0	0	0	0	0
ENSG00000009780	195	313	282	235	293	126	294	208	235	220	162	282	142	286	162	0	112	379	141	243	200	310	224	194	315	241	256	273	183	226	175	285	311	296	249	358	280	307	286	284	50	246	327	214	277	262	236	289	311
ENSG00000009790	2671	2383	1893	1947	2987	830	5182	2094	132	3390	1089	4937	1290	4640	1100	1	383	4418	938	4106	1190	84	4884	2656	2043	208	5389	113	2957	71	1761	92	2923	4602	1777	154	284	128	87	88	1318	1776	251	89	412	158	82	128	260
ENSG00000009830	122	77	81	73	67	38	136	123	223	114	67	93	80	132	72	0	19	101	70	95	91	337	136	104	96	315	170	294	77	263	52	261	120	151	103	314	359	331	277	241	41	72	367	274	403	306	221	275	327
ENSG00000009844	1602	740	493	432	623	396	938	553	964	675	397	935	599	1067	560	2	105	1302	454	1224	430	1077	997	1575	791	937	984	927	758	825	551	846	747	964	1772	1201	1013	1085	890	814	1122	545	1081	992	969	1016	766	1018	1074
ENSG00000009950	0	1	2	2	0	0	0	1	9	0	0	0	0	0	1	0	1	0	3	0	0	19	1	2	0	10	0	2	0	2	0	2	0	0	2	86	30	7	5	5	0	0	32	43	16	3	1	7	12
ENSG00000009954	2466	2502	1555	1334	2012	1048	3159	1660	1680	2067	1146	2366	1467	2730	1320	4	485	2574	1307	2278	1453	1934	2572	2594	2383	1478	2949	1476	1675	1180	1064	1252	2091	2345	2039	2022	1598	1523	1182	1203	1113	1730	1678	1657	1588	1484	1015	1548	1587
ENSG00000010017	996	1387	1195	1183	1024	573	1302	780	942	641	738	828	905	1008	835	0	465	1226	1115	893	941	942	1063	857	1107	769	1117	1039	733	1154	768	1179	1209	1106	1084	965	825	1017	1179	1042	471	1028	1050	794	851	992	963	1190	891
ENSG00000010030	401	19	13	1	29	13	289	110	18	223	49	234	56	369	67	0	1	172	24	700	63	1	141	477	14	4	154	1	124	0	11	1	48	383	170	4	4	7	1	1	226	10	12	1	0	4	0	1	2
ENSG00000010072	304	208	98	163	172	84	298	198	219	144	105	196	131	258	124	0	79	217	129	264	110	242	209	268	236	222	212	212	135	151	104	193	166	238	220	262	267	199	171	180	91	180	228	208	206	162	143	210	238
ENSG00000010165	924	520	320	324	480	198	851	367	512	605	320	706	373	634	336	0	108	599	263	665	315	647	765	845	552	601	870	525	506	448	254	488	500	665	705	795	664	646	433	439	457	404	657	516	595	495	322	531	597
ENSG00000010219	237	101	97	70	105	74	195	92	517	135	36	218	83	211	61	0	5	280	41	224	33	908	193	270	112	609	188	523	134	200	68	265	94	130	157	979	659	524	273	304	142	69	681	1207	1040	500	201	389	895
ENSG00000010244	5468	4622	3120	4267	3528	2399	4908	3924	3069	3232	2246	3703	2473	4340	2657	8	1476	4045	2957	3770	2951	3605	4266	5343	4103	2936	4619	3104	2651	2552	2164	2547	3574	4342	3994	3703	3262	3375	2499	2439	2710	3399	3478	2962	2801	2727	2029	2756	3179
ENSG00000010256	1220	755	558	514	762	407	1456	711	2869	799	468	869	536	964	525	2	108	1215	427	1092	493	3563	1033	1232	766	2719	1127	2854	818	2141	373	2468	785	982	1509	3874	2831	3140	2223	2223	1186	638	3679	2472	2378	2490	1664	2411	2984
ENSG00000010270	551	646	186	337	295	235	553	520	787	296	458	386	555	423	350	0	41	504	333	581	391	954	424	535	686	905	471	887	361	468	161	618	335	560	523	1193	1126	1162	615	744	523	403	1046	967	1109	1010	546	950	1021
ENSG00000010278	17	154	36	23	36	0	42	11	10034	46	49	65	88	92	31	0	20	115	14	77	18	24193	35	20	207	6718	48	11012	42	6988	30	9083	50	38	58	31268	6058	9520	7837	6989	23	94	12213	37864	5576	7311	4840	7644	14521
ENSG00000010282	0	6	0	0	0	0	0	0	0	1	0	0	0	0	0	0	0	4	0	0	0	0	1	0	0	1	0	1	0	0	0	0	2	0	0	0	0	0	1	1	0	0	0	1	0	0	0	0	0
ENSG00000010292	659	1030	885	872	1186	397	1450	642	614	858	462	955	605	1080	560	0	302	1172	709	817	528	707	905	700	1121	651	1056	807	565	836	617	886	1057	857	745	905	832	965	1091	1050	300	810	952	685	868	939	920	1259	803
ENSG00000010295	222	823	938	980	978	403	790	659	792	426	330	524	301	739	377	2	325	965	572	447	528	1461	456	248	695	1129	611	902	414	790	582	974	891	734	380	1657	1432	1024	918	1158	107	544	1163	1344	1398	940	717	1235	1319
ENSG00000010310	27	127	53	78	69	64	124	144	1	32	62	52	77	40	82	0	80	23	114	36	113	2	91	20	104	3	77	1	40	1	19	0	27	57	5	0	0	1	0	0	6	117	0	2	0	0	2	0	0
ENSG00000010318	67	24	100	81	127	31	72	50	150	63	25	106	37	113	36	0	41	107	60	77	16	166	69	56	39	111	98	172	51	223	72	179	101	72	55	162	106	153	247	169	25	41	171	168	136	160	187	195	160
ENSG00000010319	5	9	8	1	4	1	2	1	3	1	6	1	6	2	5	0	10	3	9	6	4	4	8	14	4	0	0	0	4	1	3	3	2	0	7	14	1	4	3	1	0	6	1	3	0	0	0	0	0
ENSG00000010322	973	1810	2040	1495	2136	711	1908	1237	778	1523	769	1741	787	1801	966	6	590	2075	1058	1215	1032	858	1539	1053	1441	1022	1891	954	959	816	1106	804	1858	1804	1078	980	1228	854	754	791	375	1386	872	771	1227	817	619	872	1114
ENSG00000010327	0	6	6	0	3	0	2	3	210	2	8	3	9	1	7	0	4	2	3	0	3	806	0	0	2	2273	3	663	1	292	3	539	0	3	2	2716	4752	1079	801	1956	0	5	589	497	2428	487	167	626	895
ENSG00000010361	50	56	54	40	77	24	92	34	125	99	47	124	33	86	30	0	23	91	46	59	28	119	105	80	53	103	139	127	65	41	18	59	71	82	49	140	111	125	46	56	34	47	139	94	87	113	32	66	109
ENSG00000010379	1	8	7	0	3	5	1	2	0	6	6	1	2	1	0	0	9	1	12	1	2	2	1	2	5	0	1	1	1	0	3	0	5	5	1	0	2	0	0	2	5	8	0	1	0	1	0	0	0
ENSG00000010404	1372	3937	3118	3461	3275	1404	3895	2382	1569	1982	1757	2963	1775	3384	1813	5	1419	3196	2557	2483	3119	1819	2418	1433	3143	2134	2936	2107	1757	1528	2187	1771	3172	3281	1569	2065	2259	2484	1700	1830	562	2944	2182	1888	2225	2121	1480	2260	2014
ENSG00000010438	0	0	0	1	1	0	0	4	0	1	2	1	0	2	0	0	2	1	0	0	0	0	0	0	0	2	3	0	0	0	0	1	0	0	0	1	0	1	0	0	0	0	1	0	0	0	0	0	0
ENSG00000010539	279	437	290	357	267	199	414	368	228	274	181	353	161	409	221	0	108	492	234	329	178	272	322	271	377	218	302	231	230	267	194	246	280	335	263	389	389	399	368	346	153	307	348	269	278	208	227	288	251
ENSG00000010610	1996	9	7	17	9	6	12	12	330	28	73	36	117	30	102	0	78	17	101	19	70	1829	50	1934	7	2211	60	654	21	122	13	496	19	53	973	4934	5465	1493	330	1276	761	3	907	2155	5136	1217	170	952	1241
ENSG00000010626	41	52	58	25	49	23	83	37	112	61	73	70	38	106	80	0	25	108	49	70	50	147	108	67	61	129	132	128	110	98	34	110	93	102	71	167	146	144	100	106	40	49	132	160	141	137	107	141	118
ENSG00000010671	7	2	23	2	28	1	76	6	1207	62	16	92	26	70	11	0	2	82	9	80	16	1962	107	3	6	1612	124	1083	40	490	16	886	45	124	0	2523	2065	1443	615	1050	0	7	1866	2012	1879	1255	416	1105	1711
ENSG00000010704	47	23	34	15	12	4	139	35	328	46	7	93	9	90	9	0	13	30	16	94	20	426	34	31	19	383	39	271	28	121	6	265	19	93	14	358	264	344	163	256	11	8	475	254	343	272	129	275	482
ENSG00000010803	218	172	106	61	105	64	281	175	89	267	86	267	157	290	120	0	10	120	99	251	102	202	264	300	180	99	312	115	164	31	46	57	152	295	115	156	73	82	31	42	74	126	73	203	94	108	26	63	101
ENSG00000010810	2328	5061	5366	5788	5022	2990	6496	6190	248	2769	2529	4519	3335	3926	3248	6	1258	5600	3471	3430	3710	216	3968	2339	4425	225	4766	343	2597	542	3503	351	4697	4749	4103	353	240	411	649	486	1433	3534	365	290	301	420	545	504	321
ENSG00000010818	1644	1329	748	514	1154	681	1754	1363	253	1297	834	2054	954	1832	1132	2	110	1492	956	1413	1257	126	1780	1794	1100	272	1864	385	1041	376	637	329	1417	1854	1196	115	318	341	291	269	484	924	215	73	329	347	354	332	192
ENSG00000010932	0	10	5	6	1	1	2	8	2	0	4	3	7	0	3	0	9	0	5	2	3	3	2	5	7	2	0	0	6	1	6	2	0	0	0	0	1	0	1	1	1	4	0	0	0	0	0	0	1
ENSG00000011007	1107	983	705	569	750	409	1463	701	1764	780	501	788	622	861	615	0	277	915	585	859	805	1549	1008	1190	935	1723	1259	1843	625	1274	478	1425	733	1175	1079	1572	1458	1600	954	981	597	672	1727	1510	1394	1561	955	1543	1975
ENSG00000011009	924	759	289	307	476	347	1092	655	567	740	437	681	573	843	485	0	75	707	346	859	445	834	888	1053	733	617	1004	615	639	338	171	390	487	878	844	979	721	710	364	437	684	474	651	657	661	567	324	482	632
ENSG00000011021	223	476	297	267	325	205	476	411	769	242	235	301	206	460	302	1	69	290	260	297	330	1030	360	211	363	876	425	1023	237	596	203	736	383	491	255	1128	956	1049	614	665	61	340	970	1208	1344	1113	540	908	1161
ENSG00000011028	107	88	22	3	63	17	122	74	126	81	94	54	161	55	113	0	16	101	49	103	175	183	141	150	128	95	203	158	77	15	22	26	112	234	88	367	73	235	17	46	96	82	231	261	51	97	8	31	235
ENSG00000011052	0	0	0	0	0	0	0	0	0	0	0	0	0	0	0	0	0	0	0	0	0	0	0	0	0	0	0	0	0	0	0	0	0	0	0	0	0	0	0	0	0	0	0	0	0	0	0	0	0
ENSG00000011083	0	6	2	0	2	0	0	1	6	1	0	0	2	0	0	0	12	0	1	0	0	0	0	0	0	0	0	0	0	0	0	0	0	0	0	3	0	0	0	0	0	0	5	0	1	0	0	0	1
ENSG00000011105	9	6	6	5	1	1	25	11	1	1	4	16	4	9	1	0	0	11	2	11	0	1	11	8	2	1	15	5	9	2	3	5	3	18	6	1	4	6	4	6	13	2	1	1	6	5	2	3	1
ENSG00000011114	467	887	381	413	536	300	585	455	797	430	304	526	412	573	377	0	134	510	381	431	394	816	443	422	613	745	506	828	415	643	289	686	446	523	406	886	845	867	611	598	166	521	859	711	773	843	507	814	910
ENSG00000011132	350	531	357	198	495	224	786	443	225	402	282	507	330	529	308	0	63	518	310	552	322	184	570	415	452	223	591	206	366	173	192	176	372	584	372	183	284	186	177	199	238	371	281	134	291	208	169	258	232
ENSG00000011143	120	108	75	44	117	21	213	125	99	161	54	177	60	225	59	0	18	152	51	181	65	136	160	153	86	124	225	131	116	52	47	69	124	202	85	161	145	135	27	95	110	53	145	101	132	106	27	91	115
ENSG00000011198	279	144	52	85	32	55	141	77	768	81	82	79	99	80	81	0	42	63	71	133	84	954	95	217	146	597	123	540	69	521	35	527	55	108	98	913	589	558	484	428	125	87	890	1113	807	611	476	601	992
ENSG00000011201	0	0	0	0	0	0	0	0	180	2	1	0	0	0	0	0	9	0	3	0	0	362	0	0	0	321	0	354	0	34	0	151	0	3	0	254	269	307	45	105	0	0	155	87	269	174	10	81	130
ENSG00000011243	552	1007	1457	1381	1271	456	1146	706	660	702	533	998	595	1169	591	2	533	1657	908	785	677	836	886	558	792	589	1009	729	734	726	999	744	1282	1077	800	777	640	625	719	744	253	708	723	706	688	671	611	805	657
ENSG00000011258	470	569	461	353	544	208	641	372	353	428	238	642	272	743	250	0	146	626	319	439	272	388	605	385	350	354	531	361	351	372	309	374	548	553	361	517	468	448	422	363	101	372	413	412	431	426	331	487	414
ENSG00000011260	2021	712	352	315	533	283	1178	502	1206	902	432	899	542	1069	491	1	116	896	364	1128	441	1333	1167	1785	587	1214	1324	1104	716	746	329	939	686	1033	1349	1469	1300	1080	832	831	1254	491	1289	1183	1334	1105	791	1140	1335
ENSG00000011275	1067	1666	1308	1259	1362	772	1697	1068	1056	1250	773	1546	846	1877	971	3	351	1761	1061	1370	996	1322	1555	968	1353	940	1733	1108	1064	1006	1078	919	1598	1586	1201	1171	892	993	882	811	453	1134	990	1058	815	975	762	985	975
ENSG00000011295	807	766	605	507	568	330	811	539	384	439	360	617	402	763	424	1	227	874	421	627	391	490	670	663	644	447	759	472	429	386	373	444	578	670	910	521	592	521	416	424	370	526	472	297	377	376	273	420	388
ENSG00000011304	5344	4284	3176	3075	3343	1888	5980	3002	3622	4288	2356	4005	2998	4940	2443	1	1140	4260	2547	4181	2703	3764	4513	5822	3948	3534	5741	3611	3192	2536	2089	2882	3561	4639	4939	3823	3605	3856	2680	2812	3281	3146	4218	2917	3082	3230	2152	3296	3786
ENSG00000011332	7	13	5	5	3	2	6	4	1	4	1	1	11	3	1	0	8	1	4	4	5	0	0	6	0	2	4	0	0	0	2	1	3	3	1	0	1	1	0	0	2	5	0	2	0	0	0	1	1
ENSG00000011347	9	10	11	12	5	6	10	10	4	3	10	1	7	0	6	0	18	0	16	10	8	3	13	4	14	6	4	2	16	3	8	4	5	1	0	0	2	3	1	3	0	3	5	2	1	1	1	1	4
ENSG00000011376	417	196	118	89	157	104	462	200	284	363	152	369	186	333	120	1	13	330	98	399	114	345	393	386	245	339	488	317	209	71	69	170	176	396	343	600	536	521	161	272	196	150	456	314	374	348	97	220	330
ENSG00000011405	872	879	699	834	856	444	651	589	628	536	348	660	355	1004	330	2	232	764	425	637	475	820	679	767	819	699	724	734	433	775	586	706	859	772	745	771	873	944	800	849	294	727	797	749	827	778	727	965	849
ENSG00000011422	22	27	2	44	5	17	73	54	3842	22	48	11	68	27	44	0	27	18	41	44	72	3301	20	28	22	4334	24	3308	12	3290	7	3123	25	57	65	3397	4476	3334	3377	2944	29	30	4997	2819	5502	2695	2612	3250	4019
ENSG00000011426	42	10	1	11	4	1	12	17	15	28	16	23	32	10	24	0	11	3	19	12	37	12	18	27	29	12	18	8	10	13	6	19	2	6	12	9	8	9	20	19	18	6	9	6	7	10	17	14	8
ENSG00000011451	535	1078	401	590	462	375	919	650	373	562	474	461	605	566	571	0	197	416	476	504	696	525	646	555	877	445	921	415	378	264	207	345	461	761	435	539	463	424	295	310	196	738	515	426	449	439	257	419	487
ENSG00000011454	603	532	660	560	701	278	735	358	590	418	215	650	271	797	307	1	154	958	464	542	294	818	526	581	514	725	688	777	444	831	500	860	767	675	737	1028	912	887	952	876	295	440	842	746	982	855	790	949	814
ENSG00000011465	6	7	4	5	1	4	2	1	0	2	0	5	0	3	7	0	8	0	16	4	4	3	2	2	5	0	1	0	3	2	1	0	4	0	0	0	0	0	1	0	1	5	0	0	0	0	3	1	0
ENSG00000011478	96	97	113	101	91	54	90	107	135	69	51	75	57	101	50	0	29	101	47	82	75	119	82	73	69	148	81	111	64	84	62	83	75	87	68	156	196	88	92	95	38	86	154	76	181	104	71	96	154
ENSG00000011485	769	1031	206	336	378	241	1064	522	485	631	322	601	467	554	354	1	44	415	283	614	291	544	673	692	839	483	903	507	434	262	124	416	328	620	586	542	558	608	269	392	531	653	613	437	532	560	221	414	743
ENSG00000011523	241	145	543	199	487	74	461	108	108	500	140	910	121	1149	158	0	148	1060	238	563	237	172	447	286	122	174	540	242	450	398	536	282	775	610	470	256	193	284	417	309	118	144	195	238	226	268	401	414	177
ENSG00000011566	162	177	230	177	185	73	272	187	445	128	94	189	103	270	92	0	58	263	91	259	151	681	158	169	189	404	165	392	99	604	127	433	212	256	209	922	346	437	622	383	88	149	551	696	372	340	514	462	473
ENSG00000011590	448	9	9	3	133	10	959	13	3	485	154	230	261	189	76	0	9	51	14	273	60	2	801	477	5	0	1181	0	257	0	8	1	29	291	49	2	1	0	2	1	152	3	1	2	1	2	0	1	1
ENSG00000011600	11	1094	29	537	44	503	46	1117	4049	8	400	8	544	3	487	0	68	5	380	3	318	9917	69	3	1327	6536	44	4026	51	3293	9	5418	36	51	7	13600	8354	5149	4524	6592	4	799	5613	11195	8332	4150	3005	6567	5455
ENSG00000011638	52	93	38	22	30	16	114	67	157	59	47	75	51	52	39	0	43	64	54	53	61	243	76	43	93	181	88	244	52	122	27	159	39	89	22	320	196	213	143	126	30	48	166	193	203	181	137	202	177
ENSG00000011677	0	0	2	0	0	2	0	2	0	0	4	0	1	0	2	0	4	0	4	0	0	1	1	1	0	0	1	0	0	0	0	3	0	0	0	1	0	1	0	0	0	0	0	0	0	0	0	0	0
ENSG00000012048	464	207	62	56	112	70	259	159	239	376	96	306	181	278	133	0	28	78	75	278	115	251	308	375	249	198	356	206	140	160	43	146	87	200	91	263	180	192	162	103	122	151	208	236	225	186	150	192	241
ENSG00000012061	574	420	159	159	346	239	633	408	512	382	206	471	310	600	264	0	53	408	228	452	270	663	532	551	377	688	644	682	420	343	102	556	338	503	410	780	688	656	310	527	375	345	603	483	682	598	161	484	527
ENSG00000012124	1	1	20	2	40	0	108	0	1587	134	2	173	1	74	0	0	5	75	0	87	0	5103	120	1	0	1571	133	3571	44	314	8	1016	34	76	0	3496	1052	2164	235	402	0	2	1568	3828	1158	1262	284	774	1527
ENSG00000012174	142	150	60	72	123	84	218	164	410	129	90	113	106	162	129	0	24	139	97	166	97	372	187	150	195	388	195	429	143	175	47	303	115	170	145	396	478	462	199	275	79	115	512	341	365	359	189	353	532
ENSG00000012211	97	126	38	34	52	23	140	91	134	64	52	53	47	76	62	0	11	47	31	88	72	160	78	90	76	136	119	157	46	90	16	127	35	120	38	188	173	174	69	105	34	107	183	127	166	138	66	139	177
ENSG00000012223	31	93	0	47	3	23	2	261	20	2	483	0	374	2	442	0	96	0	320	1	356	4	0	22	137	9	0	5	0	3	0	4	1	1	14	1	2	0	1	0	9	65	6	3	3	8	8	3	21
ENSG00000012232	268	871	191	569	230	367	561	763	365	340	396	348	511	350	510	0	121	272	498	300	523	505	403	293	852	396	491	377	314	263	135	285	275	411	207	518	411	372	276	289	141	605	337	498	397	406	233	332	372
ENSG00000012504	0	0	0	0	1	0	0	0	0	2	0	0	0	0	0	0	17	0	0	0	0	0	0	0	0	0	0	0	0	0	0	0	0	0	0	0	0	0	0	0	0	0	0	0	0	0	0	0	0
ENSG00000012660	2883	2064	1554	1637	1645	1088	3161	1942	3534	1477	1004	1941	1147	2219	1314	2	511	2467	1301	2518	1280	2868	2090	2954	1921	3216	2195	3178	1332	2247	1091	2554	1734	2555	2907	3345	3713	3835	2503	3022	1438	1379	4887	2775	3875	3295	1944	3082	4027
ENSG00000012779	104	22	51	19	102	14	86	11	589	110	89	199	109	160	189	0	68	180	143	138	107	1104	88	55	9	685	136	675	62	557	38	823	105	109	34	770	708	655	523	892	11	31	590	252	1329	473	393	644	591
ENSG00000012817	1296	1029	2039	1097	2451	714	2396	957	980	1679	646	2209	692	2760	948	3	471	2579	1095	1786	951	1780	1903	1200	1056	1416	2367	1344	1304	1115	1350	1328	2338	2504	1242	2553	2127	1653	1241	1614	409	837	1610	2072	2220	1672	994	1820	1529
ENSG00000012822	293	1268	1852	1690	2325	629	1571	691	1037	731	655	1368	582	1582	686	1	692	2082	1076	870	752	1390	1123	383	913	920	1219	1087	923	1503	1398	1429	2021	1379	748	1594	1115	1108	1551	1413	200	905	1255	1695	1511	1401	1511	1976	1424
ENSG00000012963	724	677	372	452	405	281	904	638	485	539	284	543	444	711	347	0	144	533	338	525	467	591	637	705	662	451	638	623	460	584	277	620	489	606	549	668	573	649	570	543	329	493	595	547	506	586	552	742	555
ENSG00000012983	773	714	623	420	707	312	895	554	314	482	313	588	468	706	425	1	155	681	414	668	414	517	663	704	598	384	707	398	399	271	416	243	648	703	1475	584	394	394	244	319	489	547	372	375	339	353	190	335	338
ENSG00000013016	54	90	29	49	45	16	160	115	7	67	21	91	65	79	42	0	17	58	24	110	46	7	113	69	106	7	130	17	64	2	16	7	71	133	30	24	17	21	0	10	49	73	10	4	21	13	0	4	27
ENSG00000013275	2154	1393	507	709	774	664	1963	1111	1280	1075	733	922	1161	1240	1000	1	166	1041	641	1330	848	1295	1488	2292	1431	1377	1834	1308	961	1023	395	1064	927	1500	1765	1309	1508	1475	1111	1030	1455	950	1561	891	1232	1093	760	1065	1353
ENSG00000013288	434	1082	818	757	944	371	981	542	1171	674	456	836	591	811	621	1	184	953	554	615	505	1730	826	537	972	1436	1051	1162	526	1928	547	1753	795	862	480	1849	1324	1223	1963	1791	190	804	1207	1690	1763	1332	2002	2270	1507
ENSG00000013293	0	4	5	2	7	1	0	1	1	5	1	0	3	2	2	0	20	2	4	3	1	0	5	5	1	0	0	1	11	1	1	0	1	0	0	0	0	0	0	0	0	7	1	0	2	0	1	0	0
ENSG00000013297	4	15	11	7	8	6	2	5	2	5	11	6	16	4	11	0	15	1	4	17	12	0	4	6	14	4	2	3	9	4	9	1	5	2	1	6	3	1	8	1	0	12	2	0	5	3	0	0	2
ENSG00000013306	1207	892	659	548	736	430	1436	980	772	1106	518	1107	727	1393	647	1	140	1376	517	1166	568	901	1173	1271	845	1081	1473	1182	875	1145	473	1189	860	1228	1179	994	1239	1550	1137	1211	761	649	1188	671	1289	1191	793	1195	1018
ENSG00000013364	2195	2261	1427	919	1856	931	2862	1412	2681	2042	1063	2161	1617	2738	1368	1	270	2682	1019	2280	827	3742	2361	2118	2189	4324	2777	3091	1784	2159	830	2555	1925	2311	2819	4110	5516	4088	2346	2367	1530	1549	3674	2504	4562	3438	1781	2608	3260
ENSG00000013374	1342	1295	1515	1235	1997	565	2058	1109	960	1684	687	2370	788	3244	823	1	408	3316	1039	2290	883	892	1997	1489	1201	1005	2135	922	1601	1015	1231	1018	2421	2262	2647	1179	1262	1123	1075	1105	917	1073	1200	869	1075	1101	956	1338	938
ENSG00000013375	501	407	377	440	413	173	387	211	682	253	133	336	197	455	206	1	179	472	274	356	191	601	389	385	334	620	357	661	237	625	295	603	361	369	485	621	609	633	663	545	187	295	656	472	496	512	507	686	577
ENSG00000013392	62	28	57	40	54	14	115	35	148	88	15	149	26	172	22	0	10	116	11	146	19	102	106	68	63	125	86	144	86	82	53	102	73	107	69	98	146	137	96	108	39	42	147	76	125	131	73	108	130
ENSG00000013441	4336	4580	6079	5116	5416	1297	3841	1937	1384	2614	1134	5686	1240	6530	1437	9	1818	9655	1937	4467	1663	2090	3802	3504	3641	1425	3589	1366	3866	1967	5469	1508	6056	4379	5633	2265	1617	1427	2106	1651	1909	3666	1531	2155	1953	1555	1769	1990	1576
ENSG00000013503	453	176	270	190	252	129	297	116	239	220	79	234	128	359	121	1	42	435	134	256	77	188	327	500	176	207	321	185	246	170	196	240	320	252	417	168	205	210	185	226	194	154	253	152	192	196	154	201	232
ENSG00000013523	227	331	287	273	360	147	411	242	752	325	112	445	135	480	152	0	72	507	153	323	162	1113	367	316	251	752	459	575	256	614	214	759	441	403	354	1374	1011	767	767	811	132	199	1179	1021	820	566	566	850	922
ENSG00000013561	548	643	399	541	460	272	638	599	855	375	285	518	356	592	374	0	190	588	376	543	381	875	518	590	607	839	590	886	427	820	346	802	521	620	649	998	963	1014	834	742	389	517	985	775	858	851	677	925	940
ENSG00000013563	66	143	282	125	241	77	134	100	312	89	41	123	54	148	50	0	52	200	75	127	59	500	99	80	104	351	131	375	96	268	126	301	161	119	118	556	320	346	239	221	39	80	372	399	358	333	210	267	351
ENSG00000013573	363	944	776	368	896	340	937	398	285	538	223	523	433	629	266	0	108	651	350	325	287	364	606	364	835	283	631	325	341	477	311	540	564	460	303	250	177	227	359	319	159	650	216	176	175	211	251	377	174
ENSG00000013583	104	99	73	99	43	43	94	103	1634	94	48	130	91	138	64	0	32	145	89	96	86	1827	139	104	94	1395	124	1679	111	1410	40	1212	93	98	145	1718	1077	1235	1171	852	89	78	1788	1410	905	1080	871	980	1494
ENSG00000013588	2	5	11	7	5	3	6	16	5	6	3	3	9	1	2	0	7	2	10	0	8	2	8	1	6	1	1	1	10	2	12	4	4	2	1	5	3	1	1	2	1	5	0	11	1	1	2	1	2
ENSG00000013619	126	2	52	9	54	1	148	13	5	101	18	69	38	114	43	0	4	142	15	61	23	5	110	143	4	4	157	11	63	6	47	14	77	76	105	16	10	28	40	40	52	5	14	1	4	3	15	7	8
ENSG00000013725	2990	369	1514	123	2131	69	3563	309	6	2251	387	2708	497	2871	438	3	135	3132	371	2748	456	12	2818	3168	395	4	3137	0	1750	0	1148	11	2582	3402	5478	9	1	2	4	3	2101	287	2	1	4	2	1	5	8
ENSG00000013810	835	352	166	71	291	87	538	122	290	921	210	1350	215	866	164	0	60	602	100	591	118	434	703	833	263	449	784	323	282	118	132	148	285	424	284	522	566	315	112	173	248	181	417	274	500	222	61	143	370
ENSG00000014123	1178	925	813	834	929	539	1151	751	1014	678	374	1197	445	1336	520	1	257	1346	523	1122	470	1133	1059	1015	969	1121	1042	958	837	1015	727	1010	880	1079	948	1386	1328	1150	1057	1004	438	840	1179	1070	1139	879	908	1185	1050
ENSG00000014138	540	352	214	136	260	139	511	292	269	502	185	443	288	460	181	0	35	398	156	467	184	311	462	552	384	302	630	332	276	244	126	275	268	496	355	321	352	328	242	242	304	233	371	215	268	314	187	318	349
ENSG00000014164	222	459	208	239	308	189	555	315	448	320	206	398	180	421	186	0	41	343	201	418	221	579	343	276	402	506	386	643	268	373	127	415	273	493	273	488	474	562	405	347	154	302	430	443	471	582	333	436	453
ENSG00000014216	766	1487	249	371	570	413	1760	1172	2835	975	705	883	891	1034	954	0	111	629	558	1239	757	2567	1123	798	1522	2641	1270	1883	776	716	194	1119	558	1364	696	3062	2586	2036	641	976	577	1086	3478	2338	2591	1768	482	1115	3255
ENSG00000014257	0	2	2	3	1	0	0	1	34	1	2	1	5	0	3	0	1	0	2	1	4	181	0	2	0	119	2	43	1	9	1	39	1	0	0	313	223	73	34	69	0	1	109	199	202	60	25	65	109
ENSG00000014641	3448	1060	752	687	981	504	2006	843	5117	1260	688	1611	863	1730	752	1	142	2151	577	2386	645	4505	1791	3013	1036	3531	1889	3608	1376	2006	742	2701	1179	1683	3105	5387	3767	4202	2213	2760	2344	766	7041	3492	2971	3449	1621	2756	6200
ENSG00000014824	900	461	578	503	696	243	804	414	850	524	176	757	264	932	294	1	104	1071	284	796	234	1084	643	803	503	1062	675	1065	496	1105	417	1097	641	556	873	1322	1336	1349	1203	1094	522	399	1029	822	880	922	879	1108	819
ENSG00000014914	14	65	42	20	19	25	18	27	36	6	22	15	14	10	23	0	29	5	28	10	23	30	29	11	27	16	17	22	21	7	14	6	18	9	8	24	26	39	8	5	1	19	20	24	35	18	4	9	28
ENSG00000014919	351	357	340	271	377	167	488	293	610	364	166	460	228	479	218	0	68	497	268	348	168	738	426	380	326	832	503	745	309	579	251	731	436	419	349	1047	1065	984	663	826	173	298	903	661	896	742	481	800	743
ENSG00000015133	1100	3157	2323	2817	2641	1194	3028	2312	942	2123	1373	2451	1506	2603	1661	3	670	2401	1729	1938	1636	1189	2440	1299	2547	1006	2836	1040	1541	731	1578	854	2499	2608	1018	1147	898	949	743	614	430	2328	905	1213	1202	1143	646	1115	1368
ENSG00000015153	383	489	231	335	278	202	392	279	198	230	229	297	275	323	275	0	135	294	248	328	211	169	420	323	450	190	352	183	202	164	169	175	272	346	303	195	214	212	183	167	219	367	190	191	173	188	156	192	226
ENSG00000015171	1269	1852	982	1139	1206	759	1482	1323	968	924	804	1606	964	1735	1128	2	306	1521	1002	1155	844	1134	1468	1111	1607	1019	1372	1158	1018	817	789	716	1146	1353	672	1080	1115	1206	731	699	448	1382	989	914	1079	1204	615	893	986
ENSG00000015285	664	1312	540	718	707	450	1538	842	663	792	566	969	813	924	771	0	166	811	710	855	631	1086	984	710	1248	1332	1297	853	728	588	333	818	701	1020	482	1404	1712	1127	804	1027	377	938	987	934	2006	992	595	1141	1006
ENSG00000015413	0	0	0	0	0	0	0	1	0	1	0	0	0	0	0	0	3	0	0	0	2	0	0	0	0	0	0	0	0	0	0	0	0	0	3	0	0	0	0	0	0	0	0	0	0	0	0	0	0
ENSG00000015475	510	501	183	399	196	307	478	555	1981	234	314	389	365	389	404	0	64	432	283	613	335	1268	303	505	583	2022	332	1983	249	1407	156	1697	259	452	435	1482	2390	2221	1794	1851	442	372	2531	933	1679	1586	1236	1764	1768
ENSG00000015479	11808	5064	4651	3861	5288	2335	8417	4226	3670	4810	2591	7375	3472	8414	3509	7	1170	9705	3348	8893	3497	3915	6948	9927	4731	3839	7261	3633	5313	2935	4239	2895	5807	7213	9495	4350	4354	3993	2952	2851	5564	3833	4205	3206	3721	3375	2227	3137	4034
ENSG00000015520	0	3	3	2	1	0	2	0	2	1	1	0	3	2	3	0	6	0	0	0	1	1	0	2	1	0	0	0	3	0	0	1	0	2	0	0	0	0	1	0	0	1	0	1	0	0	0	0	0
ENSG00000015532	343	380	273	210	253	106	357	259	187	342	150	373	219	367	214	2	56	284	164	319	168	251	379	359	295	163	393	161	228	100	129	157	233	306	191	279	172	194	96	136	138	273	165	176	211	198	65	108	188
ENSG00000015568	8	12	10	3	6	5	3	7	1	8	8	5	7	11	6	0	4	10	10	6	3	9	8	12	5	7	7	4	12	2	12	2	7	6	6	10	6	0	6	5	6	2	9	12	9	8	10	10	6
ENSG00000015592	0	0	0	0	1	0	0	0	0	1	0	1	2	0	0	0	12	0	0	0	0	0	1	0	0	0	2	0	0	0	4	0	0	0	0	0	3	0	0	0	0	0	0	0	0	0	0	0	0
ENSG00000015676	991	834	604	588	874	348	1013	610	617	787	361	1152	477	1244	513	1	146	1273	477	798	333	823	1044	944	725	706	1296	730	846	648	545	653	929	927	1010	1058	861	913	707	716	427	534	898	786	780	823	627	874	849
ENSG00000016082	0	0	0	0	0	0	0	0	0	3	0	3	0	0	0	0	6	0	0	0	0	0	0	0	1	0	0	0	0	0	1	0	0	0	0	0	0	0	0	0	5	0	0	0	0	0	0	0	0
ENSG00000016391	20	9	5	5	11	1	20	0	5	14	10	9	6	4	5	0	20	3	9	12	5	18	17	5	9	9	8	10	10	3	6	2	5	8	5	12	25	18	0	4	5	3	15	5	51	23	0	2	12
ENSG00000016402	3	2	4	3	1	3	3	1	1	0	2	4	3	2	2	0	13	0	8	2	3	2	4	0	12	0	0	0	3	0	1	2	4	0	0	0	0	0	2	1	0	1	0	0	1	0	0	1	0
ENSG00000016490	0	0	0	0	0	0	0	0	0	0	0	0	0	0	0	0	9	0	1	0	0	0	0	0	0	0	0	0	0	0	0	0	0	0	0	0	0	0	0	0	3	0	1	0	0	0	0	0	0
ENSG00000016602	0	3	0	0	3	0	2	0	0	2	0	1	0	2	0	0	16	2	0	0	0	0	1	0	4	0	0	0	0	1	0	0	0	2	0	0	0	0	0	0	0	0	0	0	0	0	1	0	0
ENSG00000016864	767	610	331	303	378	256	736	519	358	529	343	709	369	648	338	0	68	611	296	680	401	507	656	663	637	475	730	373	458	247	193	296	399	618	456	652	506	464	239	353	288	503	455	482	514	392	158	344	423
ENSG00000017260	1319	1221	886	711	941	514	1607	1038	2176	870	537	1053	621	1150	696	0	178	1063	709	981	726	1830	1175	1306	1192	3193	1187	2288	760	1500	550	1839	861	1187	1191	1931	3744	2736	1509	2035	546	971	2416	1515	3028	2123	1195	1897	2214
ENSG00000017373	1	10	8	3	1	1	1	6	7	3	5	6	3	0	5	0	19	1	10	3	3	13	2	2	4	2	4	1	8	2	3	0	2	2	0	5	3	1	0	0	1	1	6	3	3	0	1	0	1
ENSG00000017427	12	31	34	15	32	4	16	19	5	6	8	10	8	3	14	0	37	2	9	16	14	1	26	20	9	2	6	1	16	4	15	2	7	3	1	0	3	2	4	7	4	24	6	0	6	2	4	1	6
ENSG00000017483	901	316	9	5	52	33	734	183	22	670	202	389	214	321	176	0	5	40	56	494	159	15	540	942	336	9	771	8	222	2	5	1	42	418	153	7	2	3	0	1	440	193	3	9	2	2	0	0	4
ENSG00000017621	17	18	8	8	10	10	16	23	31	9	13	16	19	18	5	0	5	12	13	12	13	32	25	2	12	35	12	53	16	34	4	42	12	8	9	34	36	43	41	25	4	4	50	14	38	32	23	39	52
ENSG00000017797	904	1185	1030	1123	1128	499	1302	702	1531	703	497	1079	678	1222	758	2	324	1454	783	956	662	2110	1123	956	1075	1528	1191	1663	914	1513	716	1598	1085	1052	973	2270	1670	1801	1628	1500	612	852	1725	2223	1709	1944	1505	1951	1930
ENSG00000018189	211	365	206	156	208	146	370	334	556	297	217	414	219	478	245	0	60	430	233	408	260	668	411	207	332	726	437	521	238	353	139	441	316	503	140	707	912	628	357	476	78	239	656	635	822	522	312	556	620
ENSG00000018236	0	5	4	2	3	1	0	0	0	2	1	1	0	0	2	0	25	2	4	3	2	1	0	0	6	1	1	0	10	2	0	0	3	0	0	0	1	1	0	0	4	4	0	0	0	0	0	0	1
ENSG00000018280	1	3	8	7	6	5	11	13	261	4	6	4	7	8	13	0	4	8	5	25	12	1186	3	6	10	1011	3	172	0	107	9	112	7	24	1	1852	2404	323	159	359	0	6	623	1043	4245	231	97	195	613
ENSG00000018408	3	7	8	10	13	4	41	9	6	4	8	18	8	4	8	0	4	13	1	2	1	11	13	5	6	2	8	0	7	0	14	1	6	15	5	32	2	0	1	2	4	7	5	12	1	0	0	0	4
ENSG00000018510	1725	799	404	430	583	380	1137	686	3102	777	455	809	610	1098	510	1	105	862	473	917	493	4175	1120	1482	918	2626	1138	2407	538	1510	339	1818	609	851	1104	4495	2603	2951	1517	1675	837	641	3897	3387	2159	1981	1267	1960	3284
ENSG00000018610	577	191	162	195	209	90	288	185	388	248	111	342	170	374	171	0	50	467	155	436	145	408	338	495	209	378	358	336	251	197	130	261	225	330	389	417	309	301	245	255	253	163	447	319	267	284	185	259	352
ENSG00000018625	2	3	1	0	6	1	0	0	1	1	5	0	9	0	1	0	1	0	2	0	1	4	2	4	1	0	0	0	2	0	0	0	0	2	0	0	0	0	1	0	7	0	0	0	0	0	0	0	0
ENSG00000018699	1167	294	138	42	236	104	698	224	368	553	207	513	293	541	219	0	6	379	126	619	143	383	757	1119	384	355	820	301	429	151	79	172	258	595	621	376	329	322	108	157	503	200	393	249	243	242	86	198	349
ENSG00000018869	152	159	46	84	110	74	94	97	72	76	50	140	54	145	78	0	29	127	129	77	93	78	139	97	137	73	102	61	114	45	83	67	115	123	82	57	82	59	40	50	70	110	64	59	52	56	41	60	55
ENSG00000019102	9	16	35	11	3	2	10	16	11	7	8	8	10	9	17	0	8	4	9	4	14	8	13	10	19	6	1	8	21	7	10	5	8	3	1	14	1	4	5	5	7	5	3	12	3	4	7	6	5
ENSG00000019144	11	48	4	6	16	9	45	13	75	14	34	21	23	15	28	0	18	3	14	15	27	45	18	31	29	58	44	65	21	37	3	37	10	30	10	78	76	80	29	49	5	28	181	23	68	61	22	41	100
ENSG00000019169	0	2	4	0	3	1	1	0	259	5	2	6	0	1	0	1	12	1	0	16	2	1068	1	1	5	254	1	39	0	11	3	7	4	0	1	2236	1309	132	19	20	0	0	957	3612	4421	139	39	37	2337
ENSG00000019186	13	2	1	1	3	1	0	5	2	0	5	7	5	3	6	0	5	3	11	3	0	0	9	13	1	0	2	2	1	0	4	0	1	3	6	0	0	0	0	0	8	0	1	0	0	0	0	0	0
ENSG00000019485	35	73	28	31	46	48	97	57	10	56	32	73	59	73	33	0	25	59	46	79	53	24	64	52	120	11	99	2	68	13	28	16	57	108	49	18	11	24	14	13	14	66	5	16	12	13	17	25	11
ENSG00000019505	0	0	0	0	0	0	1	0	0	1	0	0	0	0	4	0	6	0	0	0	0	0	0	0	2	0	0	0	0	2	3	0	0	0	0	0	0	0	0	0	0	0	0	0	0	0	0	1	0
ENSG00000019549	0	0	1	0	0	0	0	0	0	3	0	0	0	0	1	0	4	0	0	0	0	0	0	3	0	0	0	0	0	0	0	0	0	0	0	0	0	0	0	0	0	0	0	0	0	0	0	0	0
ENSG00000019582	3849	4800	6885	3264	10213	3738	23489	5387	15824	7193	3124	10147	4646	8439	3826	6	349	11460	3387	13151	3665	27854	9488	4168	4782	28675	11312	19581	5899	17220	4056	31435	8732	12321	4388	47053	41254	25067	26583	36322	1874	3242	28691	32823	41194	19997	18364	39522	33628
ENSG00000019991	1	3	14	0	1	1	0	2	1	0	1	0	8	0	4	0	21	0	2	0	3	198	5	3	1	62	0	44	2	6	0	16	0	0	0	602	107	68	9	42	0	4	16	688	151	68	15	35	52
ENSG00000019995	625	831	708	966	801	462	865	754	831	504	391	789	442	916	533	2	361	1063	641	579	651	985	689	595	735	699	765	730	483	743	553	711	870	719	799	897	667	696	667	578	278	814	842	970	768	776	639	838	858
ENSG00000020129	403	301	509	248	537	166	827	290	219	456	197	416	245	513	231	0	94	550	273	458	312	267	456	537	294	236	622	233	335	280	337	209	547	633	481	208	199	248	205	211	246	211	233	161	212	215	217	257	220
ENSG00000020181	0	21	1	0	0	6	3	9	14	6	0	3	3	1	6	0	7	3	3	0	5	27	5	0	27	5	3	2	6	19	1	4	0	5	0	19	1	6	11	3	0	8	8	11	6	4	18	1	5
ENSG00000020256	83	217	72	114	100	47	152	144	171	106	100	130	115	115	105	0	27	114	88	126	114	211	142	97	205	183	156	173	77	56	45	84	88	138	62	208	182	153	87	92	50	175	182	152	149	155	55	105	180
ENSG00000020426	525	204	87	71	188	104	360	172	82	183	107	219	149	310	140	0	13	364	117	345	91	130	244	413	275	124	300	125	256	139	96	114	165	247	387	126	110	112	108	86	336	141	103	79	91	114	98	98	87
ENSG00000020577	83	46	53	30	48	9	30	9	203	79	15	94	26	61	17	0	18	69	31	40	8	567	79	80	27	140	82	155	42	54	29	43	26	48	72	522	58	88	45	26	21	8	232	626	41	64	23	38	267
ENSG00000020633	3096	7718	4591	10807	5156	4170	10211	8577	320	3495	4033	3898	5221	4747	4943	1	1648	5128	5302	5223	5977	631	4703	3089	6876	267	5696	309	3929	250	2420	241	5083	6683	3767	528	259	308	259	245	1554	5525	296	426	362	265	207	293	245
ENSG00000020922	711	627	288	233	423	175	713	328	482	362	187	483	277	535	252	1	142	413	202	559	271	604	504	629	541	466	548	545	371	337	183	370	258	426	398	466	482	488	306	334	270	504	394	387	446	405	220	375	438
ENSG00000021300	157	11	105	21	159	8	170	7	3	211	25	307	40	317	35	0	21	300	21	152	16	1	244	170	17	7	268	2	189	7	97	5	211	191	116	2	5	6	2	6	94	15	3	3	2	6	7	5	7
ENSG00000021355	1247	1072	825	976	916	566	1104	969	2468	700	634	1017	712	1296	724	1	292	1488	770	986	613	3639	856	1115	929	3218	902	2563	705	2945	568	3152	949	860	1129	4312	4733	3345	3395	3479	534	919	3371	2646	4354	2699	2255	3430	3117
ENSG00000021461	4	4	4	5	0	0	0	1	5	0	7	4	3	2	6	0	8	0	5	7	0	1	5	3	3	0	1	0	5	2	3	0	1	1	0	0	0	0	0	1	1	3	0	0	3	0	0	0	1
ENSG00000021488	3	5	0	11	5	0	2	8	1	2	1	7	4	1	7	0	8	9	9	0	1	1	2	5	0	1	7	2	2	0	6	0	3	4	1	3	1	0	0	3	0	7	2	0	1	3	1	0	0
ENSG00000021574	423	428	291	231	337	165	404	234	503	264	206	350	198	449	231	0	88	373	207	356	221	652	407	388	320	643	360	585	221	584	209	585	308	312	353	834	780	784	665	661	235	285	702	667	747	655	594	840	704
ENSG00000021645	15	24	47	11	20	10	10	25	6	11	19	23	25	0	35	1	29	1	30	13	26	5	23	8	27	5	3	2	26	7	14	5	10	3	0	4	4	6	4	4	1	20	6	2	4	1	2	1	7
ENSG00000021762	46	723	170	861	213	394	242	579	111	122	273	121	397	167	424	0	275	98	459	108	274	227	235	57	667	143	272	203	175	138	95	161	190	211	16	278	193	218	154	164	29	593	108	241	230	221	149	211	147
ENSG00000021776	1807	995	974	798	1154	540	1514	768	1055	907	495	958	624	1280	658	1	230	1463	688	1127	682	1207	1322	1707	1018	1078	1398	1029	865	1184	756	1192	1233	1332	1482	1263	1186	1135	1066	1037	762	805	1150	1170	1172	1053	956	1388	1199
ENSG00000021826	5	9	31	15	10	5	3	2	3	10	11	15	3	3	9	0	9	7	8	6	15	6	23	8	5	0	4	0	40	1	7	5	14	0	1	1	2	2	4	0	9	4	2	0	4	2	1	0	2
ENSG00000021852	0	1	0	7	0	0	0	5	1	0	2	0	0	0	0	0	5	0	0	0	4	0	0	1	1	0	0	0	0	0	0	0	0	0	0	0	0	1	0	0	0	1	1	0	0	0	0	0	0
ENSG00000022267	235	53	43	22	25	26	79	101	5	49	50	75	68	90	69	0	16	51	52	93	113	56	115	291	78	13	172	15	127	3	67	7	87	258	145	146	22	7	11	5	129	28	6	36	6	5	4	7	11
ENSG00000022277	1503	1241	575	715	920	580	1774	1132	2121	813	629	1067	915	1326	855	4	157	1567	769	1295	776	2336	1192	1463	1252	2101	1379	2071	905	1532	479	1857	924	1361	1652	2683	2440	2437	1748	2007	1046	911	2499	2046	2155	2203	1349	2121	2525
ENSG00000022355	0	1	0	1	1	0	0	0	2	0	0	1	2	0	0	0	14	3	0	1	0	0	4	0	0	1	0	0	2	2	0	2	0	0	0	0	0	0	0	0	0	0	0	0	0	0	0	0	1
ENSG00000022556	152	957	231	272	217	179	434	481	557	94	242	91	328	122	269	0	54	94	241	100	274	573	115	146	865	557	165	633	92	447	63	438	134	116	107	187	205	228	141	184	54	633	336	85	129	212	63	101	197
ENSG00000022567	155	249	235	244	218	122	306	151	434	231	136	235	192	323	191	1	53	363	193	300	150	1011	218	181	240	670	278	736	164	536	203	482	259	292	231	828	580	556	400	333	96	176	300	1115	775	643	579	636	477
ENSG00000022840	1337	1725	1462	1472	1383	806	1757	1155	1789	1119	845	1490	952	1661	1070	1	575	1881	1082	1231	1112	2352	1208	1368	1445	1948	1709	1941	1039	1558	940	1477	1550	1501	1663	2467	1994	1964	1584	1360	823	1185	2144	2012	1905	1856	1333	1742	2007
ENSG00000022976	306	213	182	119	206	98	282	198	118	222	114	319	168	330	158	0	28	295	114	233	112	139	372	259	209	121	342	144	199	53	95	105	250	321	199	169	130	128	65	92	100	205	163	138	157	116	56	107	139
ENSG00000023041	1386	869	636	523	821	385	1204	691	1393	831	505	1050	611	1220	473	0	142	1000	492	922	611	1506	1149	1262	932	1233	1289	1306	703	757	449	1071	849	1157	902	1495	1186	1209	867	914	595	671	1403	1320	1278	1149	783	1203	1349
ENSG00000023171	110	200	216	28	189	33	964	234	161	105	115	94	152	131	126	0	45	64	55	222	324	359	161	110	212	222	205	271	70	172	63	193	69	281	77	293	171	196	107	108	38	142	109	204	255	195	136	174	216
ENSG00000023191	1575	1138	777	569	858	460	1712	798	5136	1172	692	1114	826	1394	756	2	203	1466	553	1481	726	7378	1434	1758	1195	4888	1641	4815	1103	2644	560	3033	939	1545	1648	7977	5422	4923	2578	2485	1240	763	6813	5914	4965	4334	2085	3024	6129
ENSG00000023228	1525	1047	501	465	735	414	1457	802	1948	980	557	1110	596	1331	644	2	210	1192	590	1320	689	2267	1167	1451	988	1965	1341	1826	868	821	408	1365	879	1194	1150	2676	2171	2296	1048	1527	856	726	2401	1749	1810	1869	761	1708	2191
ENSG00000023287	1271	1216	1319	1157	1435	506	1267	813	1457	701	581	1395	613	1815	765	2	455	2064	987	1381	710	1312	1200	1187	1083	1232	1133	1233	927	1633	1162	1378	1411	1204	1511	1172	1246	1285	1381	1231	559	1031	1290	1474	1364	1340	1497	1663	1525
ENSG00000023318	1328	1054	769	900	785	623	1549	1044	2251	709	734	819	833	1021	736	0	235	1231	787	1103	773	2552	971	1199	1099	2617	1048	2001	651	1690	529	2115	944	1127	1184	2545	2699	2261	1886	1930	628	832	2461	2154	2618	1884	1648	2329	2457
ENSG00000023330	778	706	365	459	501	293	1206	607	6949	556	352	492	519	597	443	0	134	530	349	723	525	4495	717	751	674	4141	968	3909	565	2807	238	3615	500	848	721	3741	3027	3487	2711	2900	504	464	7159	2583	2604	3159	1841	3142	5570
ENSG00000023445	10483	3990	6087	1751	7703	1982	10586	3891	1468	6242	2408	10097	3243	8978	3189	5	246	10030	2985	10679	4007	364	8938	8764	3947	1388	8801	1229	5329	1112	4705	1140	8162	10084	13583	330	1609	1343	1286	1147	4000	3132	1592	238	1438	1337	1298	1694	1522
ENSG00000023516	1645	1191	996	833	1230	554	1525	1007	953	1149	514	1424	620	1777	670	1	209	1633	751	1259	788	1053	1505	1363	1124	1181	1422	1047	662	933	808	1020	1301	1379	1360	1242	1610	1425	1167	1194	508	834	1474	1009	1259	1144	766	1294	1301
ENSG00000023572	208	136	40	74	70	48	171	109	328	98	74	114	78	135	69	0	25	136	80	106	69	378	132	218	85	307	164	258	93	235	44	248	89	122	139	381	260	303	272	244	146	96	393	272	244	211	169	256	300
ENSG00000023608	458	152	114	104	117	78	186	106	141	129	49	181	89	197	94	0	54	254	82	229	90	150	221	372	130	141	194	146	109	112	104	131	118	157	380	152	175	200	93	125	221	103	159	115	144	151	104	137	140
ENSG00000023697	268	227	127	171	134	125	250	260	738	134	118	182	173	203	146	0	49	245	98	223	124	859	209	200	258	731	210	617	139	609	103	713	178	255	175	1042	785	643	693	676	125	173	807	826	762	605	566	843	786
ENSG00000023734	2967	1264	945	917	1138	554	1980	969	1754	1308	766	1226	944	1532	907	2	266	1635	793	1526	827	2056	1693	2510	1244	1714	1980	1831	945	1875	719	1769	1089	1383	2671	2001	1737	1743	1679	1600	1640	891	1975	1410	1455	1438	1284	1775	1802
ENSG00000023839	79	68	57	48	50	31	64	35	31	62	39	66	36	84	40	0	30	58	53	32	29	60	85	43	60	25	58	31	44	28	43	31	77	77	35	31	21	24	21	20	17	33	40	51	49	23	23	47	37
ENSG00000023892	932	2392	740	990	1171	791	1755	1599	72	1369	894	1754	1038	1632	1122	1	176	1690	881	1430	886	492	1556	948	2294	238	1654	136	906	27	441	89	1022	1383	689	801	295	189	54	195	432	1810	151	216	305	43	13	92	79
ENSG00000023902	632	1107	421	409	446	294	911	430	3860	824	655	953	813	997	661	2	221	1154	567	1071	470	2005	954	649	1070	3696	1123	2568	566	1944	363	2656	683	923	693	2420	4854	2750	2233	2902	319	718	4243	1614	4612	2632	1630	3103	3927
ENSG00000023909	792	2013	509	1878	468	452	796	1066	914	484	995	473	754	622	831	1	1050	455	1429	755	1909	422	585	787	1411	599	722	862	373	288	263	367	398	793	653	421	424	668	284	265	492	1524	764	235	289	530	151	252	595
ENSG00000024048	1542	1769	1690	1374	1830	703	1829	1013	1389	1259	723	1599	817	2058	891	2	537	2328	1117	1517	986	1603	1861	1603	1454	1332	1769	1344	1115	1421	1245	1473	1963	1892	1763	1811	1601	1493	1378	1344	690	1263	1645	1541	1418	1525	1269	1891	1518
ENSG00000024422	3	2	2	0	4	0	2	0	3	0	0	0	3	1	5	0	9	0	0	2	3	11	6	5	1	0	0	0	0	1	4	1	0	0	0	4	0	2	1	0	0	0	1	3	0	0	0	0	0
ENSG00000024526	5	8	1	1	0	1	30	5	0	3	11	2	13	4	3	0	3	1	4	10	3	0	0	3	2	1	4	3	0	4	0	2	0	1	1	1	3	3	0	2	1	1	2	1	0	1	2	0	1
ENSG00000024862	221	253	243	192	317	77	352	151	556	192	151	369	134	395	133	2	78	478	103	254	148	532	251	187	248	545	315	518	293	479	215	520	342	282	287	780	777	724	662	651	91	164	660	651	790	665	559	760	576
ENSG00000025039	166	16	42	12	28	7	54	8	2417	85	31	83	62	123	69	0	24	63	49	93	66	3312	110	173	19	2065	96	2555	57	1160	28	1741	45	67	100	2986	1605	2254	985	1128	114	5	2396	3179	1899	2153	1017	1756	2957
ENSG00000025156	550	341	391	270	398	141	515	214	178	352	170	520	170	614	165	1	120	860	206	582	144	211	432	514	303	164	496	189	391	255	381	205	417	458	635	219	209	240	264	222	284	260	182	180	126	177	183	199	156
ENSG00000025293	843	860	1033	861	1045	444	1154	766	766	765	368	1004	494	1078	462	2	288	1551	599	939	489	875	938	786	813	1025	1048	931	641	1304	862	1172	1128	982	890	1136	1204	1252	1238	1171	341	605	1019	942	1228	1102	1081	1475	987
ENSG00000025423	18	3	1	1	3	0	7	3	1	5	2	6	1	13	7	0	3	4	3	4	2	1	10	17	2	3	8	1	9	0	2	0	0	7	2	1	0	0	0	0	7	0	1	1	0	2	0	2	1
ENSG00000025434	34	106	72	82	56	33	56	52	3019	36	34	46	53	75	33	0	13	89	56	50	40	1536	62	41	80	2952	78	2096	79	1910	57	2325	80	54	80	1955	4826	3968	4761	4358	27	54	4976	1734	4178	2287	2489	3341	3324
ENSG00000025708	1417	763	61	34	168	168	800	350	2572	812	395	713	720	657	525	0	24	263	295	821	381	3861	744	1392	829	6275	1059	4266	356	7397	41	5147	117	707	417	4193	9043	5617	8504	5848	744	568	3960	2741	8366	5203	7694	6862	3455
ENSG00000025770	858	885	648	634	742	505	989	645	343	636	532	739	647	942	593	1	204	1129	509	865	568	439	703	809	824	302	870	367	619	394	420	346	724	786	967	502	304	400	378	312	579	673	383	419	286	382	335	394	404
ENSG00000025772	623	214	379	199	321	129	401	201	199	299	131	297	172	374	169	0	90	514	174	385	174	187	437	664	185	182	504	242	252	172	251	195	404	340	945	271	271	342	225	229	441	164	274	190	236	220	199	210	270
ENSG00000025796	1868	1548	1186	1392	1046	800	1641	1223	1705	929	800	1165	827	1575	886	1	437	1603	1154	1518	1021	1870	1456	1420	1392	1799	1568	1577	979	1571	901	1490	1209	1605	1425	2018	2005	1753	1542	1552	667	1198	1930	1578	1748	1453	1182	1674	1874
ENSG00000025800	1414	1488	942	826	1050	522	1661	904	1034	1065	641	1141	802	1310	734	1	285	1193	699	1213	908	1309	1140	1583	1224	1058	1455	1067	852	968	657	973	1085	1302	1371	1264	1105	1140	928	984	647	1087	1273	1125	1158	1034	728	1147	1300
ENSG00000026025	9306	10935	6131	2246	7323	3299	8431	2193	48582	8131	7876	9815	13690	12264	9596	11	1222	16258	7290	8885	4145	70790	13478	10511	13158	52999	16590	44255	10168	50042	4639	52548	11536	9110	17783	100347	68745	60614	69791	62253	7465	8152	71445	76482	55917	42381	50144	58953	51445
ENSG00000026103	3223	473	412	113	676	115	1864	321	659	931	525	1152	601	1240	577	1	43	850	353	1822	679	476	1910	2687	317	725	1987	536	1036	272	336	346	867	1865	981	539	1083	677	356	377	1380	272	746	319	816	612	226	366	566
ENSG00000026297	598	269	460	187	391	70	578	111	620	207	69	367	128	402	111	0	89	432	138	251	102	1835	341	552	229	947	369	855	257	771	293	821	382	391	501	1819	727	784	841	766	308	188	481	1503	1151	742	649	816	786
ENSG00000026508	7903	5307	5421	3087	6463	1660	8838	1702	33491	5384	3224	6918	4402	7181	3969	10	1286	9112	4088	5334	3182	17051	7691	8412	4925	42625	9054	23292	5633	15215	3521	21837	7123	6332	14192	17705	54436	28502	16616	23302	4965	4156	40728	11806	55994	29451	11957	25345	29978
ENSG00000026559	10	6	7	0	12	1	4	2	0	5	9	15	0	0	0	0	2	2	0	3	2	0	19	11	0	0	9	0	2	4	7	1	5	6	1	0	0	0	0	0	2	4	0	0	0	2	2	2	1
ENSG00000026652	112	259	138	166	96	83	225	189	414	76	110	83	163	94	146	0	51	71	113	91	198	669	168	80	279	340	141	347	108	181	63	174	110	172	53	815	421	413	201	163	56	199	703	959	514	391	168	216	773
ENSG00000026751	1554	7959	482	439	1648	2119	6864	6148	15154	2937	3373	3168	4826	2615	3063	0	45	1720	1685	3952	4278	4389	4761	1671	7273	16888	5678	12968	2312	5705	344	16235	1621	4700	470	3885	16670	12150	4642	10844	701	4275	18346	5745	18023	14875	5253	21841	18784
ENSG00000026950	1326	2049	2780	2079	3653	988	3375	1615	304	2380	1050	4215	1080	4298	1444	2	679	3460	1953	2334	1308	401	3755	1479	1719	375	4348	326	2538	165	2166	261	4313	4337	1041	513	468	354	210	203	471	1438	398	299	347	335	166	265	364
ENSG00000027001	266	44	118	36	129	58	198	62	275	174	48	195	64	230	52	0	17	270	53	162	38	392	254	345	87	257	233	238	172	298	67	278	167	124	346	515	367	355	324	308	192	43	345	268	265	262	179	287	272
ENSG00000027075	1894	5297	1424	2999	2257	2379	3587	4111	114	2017	2103	2612	2843	2530	2582	1	393	2237	2254	2154	2257	263	2878	1868	5180	172	3168	182	1755	175	897	179	1945	2361	1082	214	162	208	141	131	819	3529	142	296	201	211	113	184	187
ENSG00000027644	0	10	4	3	0	2	3	14	0	3	12	0	7	0	1	0	9	0	0	0	12	1	4	0	6	0	1	0	0	0	0	0	1	2	0	0	0	0	0	0	0	1	0	0	0	0	0	0	0
ENSG00000027697	764	1447	828	1137	800	562	962	986	4719	491	491	784	536	990	644	1	322	1125	801	919	548	9050	919	617	1277	8680	916	5589	805	4552	700	4665	1022	1095	679	12760	10959	6913	5323	5238	340	1039	7173	9724	9720	6394	4288	6063	6614
ENSG00000027847	205	198	211	208	217	131	284	173	274	183	111	208	108	256	142	0	46	340	130	301	146	302	210	220	172	307	238	304	181	244	137	289	238	294	319	301	366	350	281	321	154	154	443	200	319	296	212	358	363
ENSG00000027869	1023	1545	84	373	176	461	1182	2016	1	570	746	554	1099	413	859	0	63	240	364	815	1199	2	712	970	1351	0	960	1	422	2	71	1	260	1039	441	1	2	2	1	0	430	975	0	0	0	1	0	0	1
ENSG00000028116	487	275	170	165	271	85	447	237	388	258	133	332	198	369	218	0	64	394	174	443	142	390	408	483	306	490	427	409	250	356	144	307	297	406	412	391	600	459	339	351	332	225	399	364	587	372	324	366	348
ENSG00000028137	2491	3786	1163	1766	1618	1680	3631	2145	7146	1775	2368	1596	3289	1867	2602	0	538	1782	2091	2064	2270	5006	2621	2629	3835	7222	3463	6394	1631	7523	651	6713	1600	2619	2360	6337	8205	5970	7648	5832	1696	2335	6738	7959	14119	10138	8883	10502	11120
ENSG00000028203	1066	492	487	318	493	231	978	514	649	445	287	601	295	794	409	0	117	873	342	830	448	752	728	1025	491	694	682	723	452	743	337	769	632	807	1076	956	828	837	683	807	598	396	822	757	787	742	649	821	740
ENSG00000028277	682	716	443	372	461	487	1025	754	597	915	383	1190	498	696	400	2	87	683	320	988	389	204	1449	704	620	1766	1400	1310	659	1110	284	1542	802	1374	933	460	2402	1523	1407	2076	360	475	1077	345	2250	1471	1066	2234	1024
ENSG00000028310	663	762	489	385	565	295	820	535	301	562	410	663	481	760	414	0	171	763	440	615	448	456	667	666	638	388	905	318	459	277	301	347	569	718	567	560	405	378	314	358	324	510	425	406	414	364	281	417	396
ENSG00000028528	1753	2154	1885	1871	2492	1153	2432	1588	2057	1488	924	2095	1029	2558	1222	0	580	2884	1637	1787	1240	3522	2067	1699	1917	2321	2221	2842	1389	3021	1383	2749	2313	2170	2278	4249	2742	2854	3062	2450	1017	1763	2814	3798	2832	2755	2748	3446	2950
ENSG00000028839	618	333	324	426	364	152	472	315	191	313	211	459	251	499	288	0	120	501	257	438	222	188	441	593	341	150	452	151	336	149	286	171	383	433	600	199	189	175	163	151	431	294	187	172	164	212	148	200	200
ENSG00000029153	96	20	4	6	7	3	92	10	626	32	16	34	21	59	20	0	14	26	4	47	41	54	49	101	13	501	86	457	54	122	5	257	31	89	57	88	492	437	100	183	80	14	523	21	456	549	94	259	537
ENSG00000029363	8443	4045	4240	3963	5552	2011	6046	3201	2862	4072	2038	5310	2417	7399	2713	5	1216	7279	2806	5598	2614	3086	5864	6859	3892	3223	5725	3238	3969	2760	3634	3107	5563	5236	6434	3272	3897	3645	2790	3044	3369	3280	3249	2494	3083	3059	2427	3546	3123
ENSG00000029364	1035	735	577	601	715	367	882	571	1191	577	321	729	461	851	428	0	208	864	465	655	412	1215	821	993	803	1146	962	1132	491	856	399	1056	641	715	770	1440	1236	1402	894	941	399	540	1508	1049	1098	1065	766	1099	1172
ENSG00000029534	64	18	27	12	18	11	14	9	5	27	10	41	24	29	8	0	26	12	7	27	17	13	35	79	15	2	48	2	33	6	21	5	22	36	32	13	6	4	0	1	18	10	12	3	6	0	1	1	8
ENSG00000029559	0	0	0	0	0	0	0	0	0	0	0	0	1	0	0	0	11	0	0	0	0	0	0	0	0	0	0	0	0	0	0	0	0	0	0	0	0	0	0	0	0	0	0	0	0	0	0	0	0
ENSG00000029639	268	121	121	85	167	102	164	117	62	189	61	217	99	202	60	0	19	279	76	205	68	99	240	260	95	101	230	83	152	96	91	107	190	160	332	148	139	126	146	121	209	73	132	85	159	111	108	115	112
ENSG00000029725	2037	1366	1639	1560	1837	675	2021	993	1790	1263	564	1714	776	2049	774	0	407	2455	1059	1761	665	2097	1734	2014	1341	1674	1739	1755	1096	1733	1238	1773	1737	1610	2206	2206	1718	2036	1841	1661	988	1062	1978	2063	1817	1909	1888	2244	1852
ENSG00000029993	158	18	30	1	7	10	67	20	75	29	32	32	38	69	20	0	14	18	12	65	25	82	36	178	16	65	46	84	19	91	9	73	14	32	54	109	53	108	106	66	87	7	73	67	53	86	88	85	63
ENSG00000030066	2288	1345	939	847	1224	542	1487	812	569	1165	644	1261	701	1559	735	1	287	1510	685	1243	767	901	1498	2101	1112	589	1569	642	906	782	724	721	1324	1311	1772	1069	649	748	707	727	816	988	745	783	564	631	623	819	704
ENSG00000030110	596	395	252	180	341	122	629	218	499	323	191	356	250	376	157	0	78	428	185	465	185	626	393	594	412	561	415	506	306	307	175	402	286	437	478	545	497	433	286	314	421	263	569	412	492	436	245	362	578
ENSG00000030304	0	10	21	6	12	6	6	2	1	4	3	4	1	0	10	0	15	0	12	4	3	2	14	8	2	3	0	0	5	2	6	0	5	0	1	1	1	2	1	1	1	16	0	0	0	1	4	0	2
ENSG00000030419	1139	1639	244	261	480	381	953	1175	11	469	1040	679	1203	539	923	0	158	378	750	546	1200	5	1563	702	1665	14	1339	10	618	10	277	10	624	1255	196	10	16	12	5	10	206	1093	12	4	5	7	2	4	2
ENSG00000030582	163	293	580	596	532	306	1288	840	28692	234	486	268	718	488	551	1	325	709	584	825	859	60931	379	233	326	31759	334	34100	310	53178	453	51006	625	1070	437	71722	33252	37138	58061	45222	175	242	40197	65819	37149	31285	49962	52930	37855
ENSG00000031003	946	1116	1368	1172	1467	695	1288	889	499	780	637	1198	783	1394	812	4	363	1992	987	979	805	1076	1169	940	1121	860	1350	872	830	909	1193	870	1606	1198	1205	1342	910	973	945	837	452	831	776	1078	797	890	852	1117	817
ENSG00000031081	369	599	71	141	209	387	1548	1473	3475	330	435	234	825	304	651	0	18	209	399	747	884	2597	818	360	579	2782	974	2534	542	587	44	1633	361	1448	254	2734	2600	2894	897	1640	256	439	3573	1721	2014	2389	619	1852	3007
ENSG00000031691	336	179	66	44	83	63	165	126	129	157	50	192	87	212	101	0	7	177	37	233	84	130	173	247	146	99	178	143	116	98	51	114	112	157	233	180	150	156	107	107	210	120	151	174	155	139	79	126	157
ENSG00000031698	4159	3393	1653	2505	1719	1516	2629	2974	2190	1876	1732	2019	2151	2628	2359	2	556	3044	2159	2249	1886	2193	3358	4333	3350	1995	3798	1980	2221	1850	1311	1809	2187	3096	3281	2169	1986	1961	1823	1803	2173	2678	2494	1762	1887	1838	1469	1906	2256
ENSG00000031823	770	1019	836	731	898	343	1229	635	702	753	478	877	536	1061	474	1	275	1097	530	991	638	921	941	832	751	721	1115	708	664	636	512	725	868	999	823	928	836	798	643	584	432	596	787	889	818	794	554	824	874
ENSG00000032219	781	924	1000	829	820	323	947	539	756	528	440	850	416	1023	478	0	403	1243	553	827	566	916	864	701	775	1061	869	795	566	595	825	644	811	807	875	927	1356	897	617	707	243	620	864	1031	1405	864	601	966	1036
ENSG00000032389	523	328	140	91	217	145	467	263	262	288	155	322	217	386	175	0	22	417	134	462	129	447	418	468	243	301	450	284	306	143	103	221	223	345	420	421	304	317	139	188	370	174	331	254	267	233	101	163	260
ENSG00000032444	691	946	723	674	991	424	1343	653	1586	831	611	980	696	1180	713	3	240	1196	665	911	669	3431	1104	848	929	2477	1365	1880	772	1486	541	1963	1024	1243	821	3698	3384	2467	1569	1969	485	768	2235	3046	3668	2546	1229	2482	2660
ENSG00000032742	174	124	187	142	200	105	201	115	136	115	55	179	126	267	139	0	60	304	140	167	89	210	167	144	232	173	188	147	166	233	156	206	222	206	212	240	203	186	231	239	97	82	175	260	283	224	247	318	234
ENSG00000033011	370	155	125	171	143	61	288	169	230	176	73	193	125	195	104	1	42	252	91	258	91	297	257	384	198	290	291	256	148	228	112	300	157	222	275	332	344	293	243	278	202	115	338	249	289	259	189	311	354
ENSG00000033030	798	936	468	496	598	275	881	702	556	529	485	865	458	872	465	0	194	711	487	758	551	629	792	827	763	602	938	505	557	390	335	458	580	884	564	677	745	550	429	424	317	665	741	531	644	472	333	564	601
ENSG00000033050	2453	863	516	495	633	335	1597	668	555	1353	532	1234	653	1231	634	0	183	1003	611	1209	674	659	1562	2440	757	617	2125	584	987	356	458	411	832	1393	1730	732	828	710	347	466	1346	569	723	486	649	544	317	507	722
ENSG00000033100	881	1262	938	1124	936	705	1280	1082	650	886	660	759	816	1019	838	1	363	1198	933	927	763	823	1169	973	1152	708	1357	819	747	665	602	726	1041	1210	1118	896	800	817	712	815	540	974	739	644	872	785	589	852	760
ENSG00000033122	12	0	8	0	11	0	4	0	2	0	1	3	0	0	2	0	8	2	0	5	1	0	8	4	2	0	5	0	5	0	10	0	9	17	0	0	0	0	2	0	0	0	1	0	0	0	0	0	0
ENSG00000033170	399	132	156	72	260	50	697	145	84	327	92	325	107	368	80	2	29	344	64	493	119	110	296	307	169	113	306	137	228	126	141	168	235	326	317	145	158	152	153	161	181	104	95	90	129	164	109	205	132
ENSG00000033178	1789	1410	1139	1015	1215	720	1374	874	1033	826	597	1059	781	1456	809	2	298	1614	1027	1206	734	1296	1358	1602	1347	1302	1372	1114	788	1066	789	1207	1245	1261	1777	1453	1498	1419	1167	1204	744	1056	1212	1198	1365	1125	1018	1293	1247
ENSG00000033327	217	124	36	20	58	33	110	59	1253	74	119	102	160	101	161	0	16	34	104	83	121	1889	124	247	131	1251	151	1242	61	1278	18	1247	61	122	74	2005	1349	1369	1283	1148	68	69	1510	2267	1660	1612	1271	1802	1780
ENSG00000033627	81	20	74	24	74	21	89	58	3879	53	49	52	81	100	46	1	23	102	57	108	33	3883	69	60	7	3354	94	3112	86	3156	39	3126	118	160	163	4222	3643	3412	3109	2621	46	15	5227	3633	3297	3086	2597	3395	4843
ENSG00000033800	597	445	597	468	613	239	678	357	915	380	213	594	175	777	269	3	159	953	315	536	296	1076	566	591	369	880	556	986	431	747	498	932	670	628	622	1034	984	1009	765	811	289	349	949	1014	977	985	703	1064	1141
ENSG00000033867	1121	516	1569	614	1427	283	1293	398	685	598	337	985	453	991	379	1	405	1245	568	720	453	371	889	958	596	647	784	510	445	742	915	658	975	689	774	522	713	671	874	835	358	415	728	340	607	569	747	876	821
ENSG00000034053	173	854	297	465	418	298	773	879	1	660	221	950	377	910	317	2	54	751	251	762	294	1	512	138	899	1	505	1	391	0	246	0	399	614	117	0	5	1	0	0	31	604	1	1	4	0	0	1	0
ENSG00000034152	760	863	663	835	654	488	938	565	557	495	575	519	626	614	723	1	233	809	783	565	565	471	538	773	761	583	735	599	519	670	356	654	684	695	1613	725	794	713	727	716	501	709	826	410	672	538	567	769	645
ENSG00000034239	0	5	0	0	0	0	0	0	1	0	0	0	0	0	0	0	2	0	0	1	3	0	0	0	0	0	0	0	1	0	0	0	0	0	0	0	0	0	0	0	0	0	0	0	0	0	0	0	0
ENSG00000034510	17555	6126	7109	6144	8729	3416	16960	6323	23712	8904	3879	10335	5835	12978	4865	7	1907	17049	4107	17727	4282	23616	11654	15800	6560	18424	13434	18433	9579	16488	4636	19246	9454	14320	21908	25864	19630	21708	18686	18923	14812	4591	28612	18373	17728	17531	13365	19904	24309
ENSG00000034533	315	251	240	182	234	106	373	212	141	222	93	341	112	391	156	0	62	422	135	256	136	221	283	326	259	138	267	132	232	127	144	123	220	240	262	271	163	169	145	131	169	227	170	172	164	158	93	166	193
ENSG00000034677	4426	1701	1785	1162	1874	740	2498	1358	526	1020	951	1600	1281	1751	1246	2	532	2055	1178	1494	1387	994	1997	3272	1603	667	2119	724	1213	782	1059	705	1709	1982	2168	1510	841	855	893	802	1430	1338	811	1069	736	757	701	819	715
ENSG00000034693	437	220	237	198	249	112	374	183	222	208	100	289	149	381	153	2	85	416	178	357	151	209	325	412	236	207	272	218	180	222	200	225	297	297	455	245	244	249	199	179	273	172	234	212	185	220	137	197	218
ENSG00000034713	697	601	666	540	788	305	931	519	1553	537	362	819	463	1041	467	0	201	1303	484	808	430	1423	692	733	553	1195	757	1413	631	1082	539	1359	890	827	1032	1609	1266	1585	1224	1172	574	465	2004	1397	1324	1449	1083	1492	1725
ENSG00000034971	0	1	0	0	0	0	0	0	0	0	0	0	0	0	0	0	2	0	0	0	0	0	0	0	2	0	0	0	0	0	0	0	1	0	0	0	0	0	0	0	0	2	0	0	0	0	0	0	0
ENSG00000035115	492	284	107	115	182	93	336	243	201	365	124	664	160	553	202	0	56	312	109	387	173	204	415	394	219	199	470	151	220	53	109	101	160	359	173	288	237	225	48	110	159	332	255	191	198	184	57	84	198
ENSG00000035141	1268	479	405	244	460	173	910	379	601	863	238	777	269	836	263	0	100	639	154	739	249	892	808	1247	367	716	1014	624	488	284	312	340	418	620	512	1093	839	749	330	378	652	386	972	630	566	491	186	309	728
ENSG00000035403	589	954	824	2005	857	854	916	1108	2381	421	389	464	564	518	552	0	456	777	905	450	503	3340	559	636	830	2635	654	1983	484	2292	582	2222	867	628	753	3697	3148	2558	2076	2051	320	731	3806	2039	2835	1628	1487	2014	2906
ENSG00000035499	66	22	8	19	20	1	45	12	3	23	15	26	20	12	16	0	12	27	12	13	15	0	26	48	13	3	41	3	3	8	9	6	5	16	37	1	1	3	12	7	34	13	1	0	3	0	8	9	2
ENSG00000035664	5	113	40	7	64	9	64	61	1	22	32	59	24	24	23	0	15	31	5	14	22	5	37	7	94	2	48	0	15	2	20	2	17	28	2	1	8	5	1	8	0	73	5	3	12	3	0	1	6
ENSG00000035681	1023	998	430	323	559	315	1334	613	1364	833	518	1091	607	1141	593	0	129	816	412	978	548	1876	1049	953	831	1320	1223	1132	717	513	353	670	716	1103	801	1824	1326	1127	507	739	558	689	1535	1446	1390	1040	432	850	1370
ENSG00000035687	1749	1205	775	823	846	567	1511	902	1423	919	603	1332	904	1422	737	1	293	1321	772	1321	817	1914	1385	1637	1293	1193	1522	1098	897	927	545	1070	895	1292	1380	1510	1122	1097	875	1044	1006	865	1584	1229	1280	951	818	1133	1653
ENSG00000035720	41	220	23	35	47	65	57	186	0	84	74	125	92	84	82	0	4	96	17	161	58	0	81	27	242	0	94	0	44	1	4	2	39	91	73	2	1	0	0	0	42	152	0	0	1	0	0	0	0
ENSG00000035862	11	15	34	8	21	5	18	19	5541	29	35	31	49	23	46	0	34	33	39	15	30	8326	20	7	6	6284	24	6336	14	7139	42	6713	38	13	10	10736	6728	7447	8020	6210	12	12	6935	8706	6854	6328	7131	8049	6956
ENSG00000035928	1849	1290	941	713	1136	493	1506	900	658	961	596	1265	659	1741	668	1	236	1686	808	1396	702	834	1510	1809	1175	761	1461	680	949	600	768	703	1235	1369	1573	919	781	659	622	693	939	911	799	806	826	656	489	795	827
ENSG00000036054	883	761	546	538	677	369	712	584	1218	394	315	680	406	769	401	0	179	917	474	753	447	1156	682	778	632	1170	678	997	506	865	428	1001	715	713	817	1180	1287	1063	875	881	381	658	1258	1039	1124	993	789	1139	1253
ENSG00000036257	1828	1645	1437	1492	1425	729	1910	1332	1560	1182	877	1522	1102	1960	1073	2	432	2006	1149	1544	1064	1808	1704	1846	1555	1641	1789	1611	1200	1789	983	1634	1460	1579	1959	2095	1818	1795	1816	1563	1095	1277	1880	1633	1668	1632	1488	1694	1764
ENSG00000036448	21	78	30	14	23	16	19	36	26	6	57	23	45	15	53	0	25	6	37	10	43	19	11	19	35	17	15	50	13	19	13	48	7	15	4	12	19	18	11	9	6	37	9	8	9	17	7	8	18
ENSG00000036473	0	2	5	2	2	4	1	5	0	1	0	1	0	0	0	0	2	1	4	2	0	0	2	2	2	0	2	0	2	0	2	0	5	0	0	0	2	0	0	0	0	0	0	1	0	0	0	0	0
ENSG00000036530	1	9	20	3	11	1	8	0	0	0	5	0	3	5	0	0	7	7	7	1	1	1	2	1	0	0	1	0	11	1	23	0	7	3	15	0	0	0	3	0	3	0	0	0	0	0	3	2	0
ENSG00000036549	1411	671	660	384	669	290	1174	587	761	635	412	826	411	1187	425	1	95	1151	447	973	508	1220	1048	1239	784	716	1080	768	700	553	515	568	787	999	1038	1112	637	716	454	467	606	540	866	1568	558	577	387	571	848
ENSG00000036565	0	5	14	5	5	7	4	3	8	3	2	7	8	0	8	0	21	1	6	4	4	3	11	6	5	5	0	0	5	0	9	1	1	0	0	2	3	1	2	1	0	8	1	2	4	1	0	1	2
ENSG00000036672	3	4	6	10	4	2	2	7	10	6	2	4	4	3	1	0	12	0	8	0	2	8	3	2	10	1	2	3	3	0	3	0	1	1	1	126	24	14	3	4	2	0	44	27	6	1	3	0	16
ENSG00000036828	13	0	0	0	0	0	0	0	2	1	0	1	1	0	0	0	2	4	0	0	0	0	2	12	0	0	4	0	0	0	0	0	0	2	0	0	0	0	0	0	1	0	0	0	0	0	0	0	0
ENSG00000037042	46	48	206	85	171	30	136	37	31	73	18	88	27	121	48	0	47	187	68	88	49	54	74	54	44	38	94	73	79	74	102	88	191	152	83	65	43	79	86	74	24	41	46	38	52	77	58	79	56
ENSG00000037241	624	84	76	45	99	37	219	102	367	193	39	234	79	244	109	0	8	248	42	356	53	293	275	554	113	293	266	411	219	234	63	303	111	219	494	345	329	429	266	269	738	61	438	232	255	312	190	302	394
ENSG00000037280	28	132	67	4	104	4	110	3	0	148	41	238	71	243	39	0	21	185	47	101	24	0	228	31	106	0	286	0	210	0	128	0	238	241	17	1	2	0	0	0	28	77	3	0	0	1	0	0	2
ENSG00000037474	2622	2012	1368	1318	1584	866	2652	1346	1234	1708	845	1615	1160	1867	1009	2	372	1788	1214	1728	1108	1526	2032	2255	1756	1256	2439	1333	1199	1228	817	1322	1548	1939	2306	1496	1394	1381	1152	1206	1195	1575	1455	1119	1208	1110	911	1304	1396
ENSG00000037637	317	540	481	406	478	228	599	379	535	366	270	471	320	563	348	1	120	570	291	473	280	642	511	355	486	571	497	547	377	548	293	610	498	470	396	738	735	648	696	625	176	385	656	558	681	556	461	684	616
ENSG00000037749	609	755	334	479	434	250	537	388	623	328	285	471	326	552	292	0	129	546	372	426	314	693	488	507	768	720	513	671	329	396	271	561	452	521	474	762	783	739	501	534	205	529	640	593	783	622	413	609	660
ENSG00000037757	470	468	999	649	922	225	769	363	290	652	191	874	266	1059	254	0	231	1303	310	742	298	427	596	548	453	284	772	355	544	380	700	344	914	729	591	474	348	365	362	425	237	422	423	432	347	385	340	437	431
ENSG00000037897	436	96	64	46	93	31	293	97	611	180	79	152	127	225	120	0	12	183	61	153	66	295	268	431	92	293	327	329	165	95	46	146	91	182	528	197	189	217	62	102	280	43	564	96	105	150	43	87	501
ENSG00000037965	4	15	21	9	10	2	0	11	1	3	12	3	8	0	10	0	15	1	20	7	7	3	8	12	13	2	2	0	3	1	5	1	5	0	0	1	1	3	1	0	0	6	5	0	1	0	0	0	0
ENSG00000038002	341	216	249	308	321	204	414	352	389	335	103	521	142	466	157	1	48	535	138	506	123	389	288	320	261	438	348	343	232	564	202	503	309	318	558	746	538	520	731	591	171	204	654	285	275	272	411	490	369
ENSG00000038210	1170	533	600	413	671	260	811	310	518	660	249	778	338	932	258	0	139	1205	389	896	285	733	712	1051	497	648	781	534	595	650	522	577	708	712	1430	811	769	715	728	643	676	452	681	636	607	632	526	736	587
ENSG00000038219	1914	2815	2011	2117	2442	1196	2613	2002	1729	1807	1215	2363	1510	2986	1574	3	601	2755	1703	2046	1683	2013	2448	1679	2706	1875	2585	1867	1416	1725	1553	1696	2435	2558	1886	1627	2160	2050	1623	1699	652	2058	1736	1827	2008	1834	1563	2054	2092
ENSG00000038274	3458	2387	2702	2654	2896	1136	3080	1685	1759	2069	1340	3499	1270	3790	1480	8	705	5030	1794	2847	1428	1936	2981	3263	2429	2027	3151	1985	2377	1568	2172	1894	3648	2925	3920	2462	2396	2255	1705	1976	2041	1968	2313	1792	2190	2064	1397	2276	1920
ENSG00000038295	5	2	11	0	0	5	4	1	0	3	11	3	2	0	1	0	13	0	8	2	5	0	8	6	1	1	2	2	2	1	2	1	5	0	0	1	0	1	0	0	0	0	4	0	2	0	0	0	1
ENSG00000038358	1164	1440	1044	1040	1245	611	1819	1064	845	1289	697	1387	782	1572	812	0	379	1639	911	1304	983	976	1354	1168	1181	784	1692	786	973	828	683	913	1299	1657	1210	1077	868	755	857	816	441	1074	1055	971	993	882	765	1065	1031
ENSG00000038382	82	515	101	245	81	196	190	485	1845	122	197	141	303	140	281	0	35	107	250	131	274	2557	149	102	528	1791	195	1755	104	1946	65	1663	139	265	30	2997	1975	1907	1929	1585	25	375	2173	2477	2051	1783	1862	2276	2446
ENSG00000038427	5	11	12	5	7	4	2	9	106	5	9	6	9	1	4	0	26	2	11	5	9	179	9	8	17	328	3	136	9	389	6	160	6	1	1	256	599	236	444	189	1	2	129	119	1587	241	376	238	175
ENSG00000038532	414	435	471	345	491	253	569	309	595	399	173	431	299	563	310	0	91	631	368	387	257	635	474	426	432	577	565	693	331	596	262	654	496	494	556	662	666	759	530	600	210	356	618	559	648	716	499	816	668
ENSG00000038945	7	14	10	7	7	11	2	5	56	3	13	3	9	0	7	0	20	0	19	8	11	1884	4	2	14	434	2	61	16	42	8	45	2	2	1	2499	287	78	28	24	3	8	26	1554	343	46	14	17	34
ENSG00000039068	4	1	4	0	12	0	23	3	5	8	3	23	0	10	3	0	16	0	10	21	3	29	9	5	2	2	3	0	5	0	2	1	3	6	2	26	2	2	0	2	1	2	17	11	1	0	0	0	8
ENSG00000039123	3162	1035	706	588	1006	517	1708	847	1253	1148	599	1461	816	1487	673	1	147	1535	623	1734	659	1512	1627	2607	1112	1341	1738	1176	1056	956	579	1156	1064	1484	1810	1360	1619	1450	922	1093	1218	865	1459	1116	1365	1170	806	1169	1369
ENSG00000039139	5	14	6	4	1	0	1	10	5	2	4	4	17	0	4	0	27	0	6	5	11	3	2	7	6	2	1	1	15	3	7	1	3	0	0	0	2	0	2	0	1	7	0	0	0	0	0	1	0
ENSG00000039319	312	536	525	489	516	302	497	463	11561	201	254	360	312	469	358	0	182	499	464	367	365	9766	448	293	486	6411	411	7846	241	4533	374	4411	552	497	385	7235	4546	5589	3485	2788	122	472	9713	5350	3274	3633	3097	3625	6132
ENSG00000039523	215	574	88	244	130	271	465	518	1048	240	324	268	355	225	336	0	57	117	224	369	379	2012	369	241	411	1143	353	1231	214	709	66	810	171	625	135	2037	1048	1267	666	745	45	415	1405	1692	1058	1149	575	997	1387
ENSG00000039537	1	0	3	0	0	0	1	2	1	3	0	1	1	0	0	0	8	0	3	2	0	0	1	2	6	0	0	0	0	0	1	0	1	0	0	0	1	0	2	0	2	2	0	0	0	0	0	0	0
ENSG00000039560	25	30	3	8	0	9	11	160	416	10	2	3	7	6	5	0	6	0	1	18	18	267	9	24	36	266	6	236	3	162	0	161	2	8	3	140	62	68	13	17	7	27	117	78	70	24	16	16	79
ENSG00000039600	3	4	7	4	9	3	16	2	0	4	1	9	0	6	1	0	5	2	0	3	0	0	1	2	3	0	1	2	4	2	1	0	1	2	4	0	0	0	0	0	3	2	0	2	0	0	0	1	0
ENSG00000039650	246	660	553	879	548	430	521	448	331	392	331	409	344	625	363	0	223	723	461	356	353	450	505	276	565	355	593	421	415	642	418	545	683	545	509	585	391	508	681	525	184	561	431	448	404	453	547	664	494
ENSG00000039987	0	2	3	0	1	0	0	0	2	1	0	0	2	1	0	0	2	2	0	0	1	0	0	2	0	0	0	0	0	0	0	0	1	0	0	0	2	0	0	0	0	0	1	0	0	0	0	0	0
ENSG00000040199	404	388	400	309	422	142	346	220	184	268	215	313	188	378	220	0	150	355	219	301	247	146	325	351	277	130	298	229	225	203	289	230	342	325	455	189	140	260	224	246	175	277	205	127	161	244	182	293	175
ENSG00000040275	532	413	264	197	265	124	402	197	191	247	132	279	164	377	167	0	42	299	156	305	169	139	304	429	282	133	335	204	169	244	126	222	240	301	406	173	154	202	263	184	251	249	172	158	164	202	210	240	164
ENSG00000040341	476	382	166	195	269	257	368	248	334	273	202	370	274	471	279	1	55	308	199	247	121	589	304	391	455	498	343	493	311	414	114	461	260	202	332	621	615	613	460	482	221	338	506	556	538	482	421	550	487
ENSG00000040487	20	107	17	49	36	43	76	77	663	38	50	46	66	55	60	0	17	30	42	55	78	536	55	35	57	442	52	553	41	414	13	411	24	63	21	567	419	451	374	376	24	67	728	411	371	429	343	393	620
ENSG00000040531	169	316	225	307	263	134	311	214	807	166	120	144	149	218	131	1	89	278	215	152	149	843	238	158	313	816	282	804	199	713	157	712	217	259	211	1049	821	796	660	653	93	236	893	630	706	688	588	728	811
ENSG00000040608	15	13	10	13	9	9	31	30	290	29	3	36	12	20	8	0	9	18	4	33	10	716	15	5	30	196	15	212	11	38	6	97	9	32	8	712	99	136	31	49	7	12	352	881	97	134	12	74	426
ENSG00000040633	814	675	264	254	391	201	759	404	657	549	317	681	343	812	335	0	119	736	275	702	337	786	703	852	602	718	782	687	566	535	163	578	426	739	579	842	782	718	604	492	591	461	838	702	795	598	570	685	788
ENSG00000040731	1	7	8	1	1	4	5	0	5	1	2	0	5	2	2	0	10	2	6	0	4	3	5	1	6	0	1	0	10	1	13	0	1	0	0	0	2	0	0	0	0	4	1	1	0	0	0	0	0
ENSG00000040933	1173	2939	2375	2908	2637	1271	2950	2317	816	1680	1010	1904	1291	2292	1180	4	586	2430	1666	2040	1364	1335	2015	1116	2818	1277	2018	1132	1220	1002	1581	1239	2265	2222	1480	1579	1533	1322	905	1081	467	2148	1150	1089	1580	1095	863	1356	1248
ENSG00000041353	171	318	48	87	54	68	126	247	0	29	88	73	80	69	94	0	26	33	59	29	93	0	51	187	337	0	52	0	49	0	7	0	35	40	162	0	0	0	1	0	59	252	1	0	0	1	0	0	0
ENSG00000041357	5981	1509	1089	888	1420	753	2664	1221	2442	1534	947	2097	1240	2378	1063	2	186	2793	914	3366	1023	2159	2375	4643	1580	2459	2572	2369	1833	2027	881	2210	1549	2563	5390	2251	2620	2444	1849	2044	4529	1181	2806	1661	2095	2129	1627	2189	2395
ENSG00000041515	15	5	13	15	1	1	5	5	1	2	6	6	6	1	8	0	9	0	11	2	11	0	6	11	4	1	10	0	2	1	13	2	5	2	0	0	0	0	0	0	12	6	2	2	0	0	0	0	1
ENSG00000041802	1316	868	622	583	810	486	1202	706	599	945	494	1080	528	1196	534	0	221	1216	582	912	649	718	1010	1302	859	619	1251	688	695	748	408	723	857	983	1381	775	680	775	700	676	730	773	774	535	478	677	503	759	685
ENSG00000041880	135	71	62	21	111	19	261	50	79	274	40	381	36	278	41	0	10	217	18	330	35	124	215	146	75	96	296	116	148	13	37	28	92	216	91	159	121	124	13	41	83	54	124	52	103	78	11	30	61
ENSG00000041982	5	1	0	0	0	0	7	1	33	2	2	3	3	5	2	0	31	1	3	4	3	0	24	3	1	25	10	9	1	2	1	9	1	21	0	4	23	28	19	22	1	0	20	1	10	21	4	4	35
ENSG00000041988	249	147	150	131	144	60	246	137	146	172	93	239	84	245	112	1	47	296	90	222	120	192	190	220	178	134	230	149	154	137	85	155	188	203	182	189	148	125	144	142	156	128	166	159	154	149	117	187	172
ENSG00000042062	28	19	14	1	15	6	4	10	10	22	14	19	10	11	8	0	12	6	23	4	14	4	17	21	10	12	9	8	6	6	6	2	11	13	6	5	9	9	5	5	1	7	2	3	10	12	4	3	3
ENSG00000042088	809	435	300	195	489	165	620	284	168	533	268	614	242	695	291	0	51	676	191	550	242	238	632	911	418	215	720	225	439	216	270	255	483	551	602	302	268	259	261	270	465	290	205	240	275	205	182	335	216
ENSG00000042286	194	456	187	123	158	64	331	226	771	189	226	207	236	165	170	0	54	132	125	215	168	403	231	228	411	512	283	476	140	131	141	186	155	226	84	295	473	415	100	114	90	321	810	117	266	219	75	106	455
ENSG00000042304	0	6	11	4	2	3	2	6	0	0	5	2	5	1	0	0	10	0	7	5	6	0	6	2	7	0	0	0	0	0	0	0	4	1	0	0	1	0	3	0	0	1	0	0	1	0	0	0	0
ENSG00000042317	29	17	40	16	33	9	32	25	17	39	10	38	19	46	4	0	9	61	26	40	14	67	42	23	18	41	54	60	32	55	27	84	46	36	45	107	49	77	78	71	12	13	29	83	63	69	36	77	48
ENSG00000042429	961	928	737	681	808	347	1004	597	548	574	430	826	493	928	484	0	281	947	520	750	567	698	782	970	839	483	948	550	600	571	526	547	824	767	971	776	617	557	575	493	540	709	583	550	557	542	437	648	519
ENSG00000042445	351	509	591	604	582	235	598	432	606	335	172	504	239	561	212	0	201	738	349	397	243	805	434	402	382	728	538	683	283	836	373	723	503	482	543	894	878	823	841	783	214	339	735	606	849	631	613	750	768
ENSG00000042493	66	269	12	63	36	71	91	592	27417	130	136	150	402	129	217	0	15	142	108	336	260	30665	73	81	350	31216	71	36586	49	25836	18	34735	30	107	92	37270	35969	42097	27355	27383	45	187	38749	30141	34465	37981	20921	32934	39583
ENSG00000042753	730	492	233	303	330	270	720	548	3215	372	331	353	408	509	314	0	72	507	261	537	303	3220	531	639	525	2723	632	2617	402	1719	160	2169	381	514	721	4185	3392	3025	2213	2291	590	390	4120	2752	2687	2286	1579	2210	3662
ENSG00000042781	9	9	26	14	8	7	3	22	5	3	2	6	10	1	16	0	54	3	22	10	20	2	7	7	5	1	2	2	21	3	8	3	4	3	0	1	2	2	1	3	4	14	3	2	2	0	5	2	3
ENSG00000042813	0	0	0	0	0	0	0	0	0	0	0	0	0	0	0	0	11	1	0	3	0	0	0	0	0	0	0	0	1	0	0	0	0	0	0	0	0	0	0	0	1	0	0	0	0	0	0	0	0
ENSG00000042832	12	40	65	89	33	39	11	56	4	30	22	29	20	31	37	0	34	89	28	25	17	1	11	13	33	1	23	2	25	11	53	4	54	11	22	10	2	1	22	3	6	31	8	1	3	1	8	6	0
ENSG00000042980	0	387	19	78	65	66	105	134	361	71	87	75	99	66	129	0	36	57	109	79	67	211	96	0	432	782	78	451	20	73	18	207	60	92	0	178	963	519	56	219	0	347	537	38	836	375	25	155	422
ENSG00000043039	8	22	11	9	3	8	6	5	1	5	11	9	24	1	21	0	17	1	19	8	9	0	9	11	21	2	1	0	21	6	13	6	6	0	0	1	0	0	2	1	2	18	5	0	2	0	0	1	0
ENSG00000043093	855	659	397	528	475	346	731	557	1205	425	383	510	460	684	428	1	193	620	434	803	489	1207	618	704	750	1212	562	1058	390	738	311	956	458	585	686	1048	1156	1115	753	796	482	489	1263	916	996	963	657	968	1163
ENSG00000043143	1491	1629	1542	1144	1760	805	2364	1420	292	2150	907	2705	1113	2552	973	2	306	2460	1054	1910	996	329	2368	1558	1499	454	2576	293	1495	131	1016	206	1755	2074	1130	418	607	314	162	233	589	1023	356	399	651	345	111	270	334
ENSG00000043355	7	12	13	3	7	3	1	5	1	3	3	4	6	0	4	0	4	3	9	12	4	3	12	7	5	1	0	2	9	0	5	0	2	1	0	4	3	0	1	0	0	4	6	1	2	0	3	1	2
ENSG00000043462	3186	6707	1858	5937	3167	3800	6878	5735	3100	3189	3697	3490	5129	3843	4711	2	917	3468	5201	4430	4999	2556	4479	3087	6614	2380	5489	2156	2709	950	1263	1410	3021	4942	1991	2693	2192	2312	963	1284	1345	5114	3601	2124	2617	2123	753	1612	3213
ENSG00000043514	453	168	151	80	182	53	355	114	202	195	82	268	91	333	119	0	52	362	104	370	153	239	294	407	157	228	318	289	190	194	114	216	212	289	379	261	265	287	187	221	217	140	245	172	280	239	112	258	207
ENSG00000043591	22	24	37	35	22	17	13	32	3	5	16	27	25	6	21	0	18	6	18	9	28	6	12	14	30	7	9	0	29	3	12	6	16	14	0	2	0	5	2	0	8	23	3	0	1	2	4	2	0
ENSG00000044012	0	0	0	0	0	0	0	0	0	2	0	0	0	0	0	0	3	0	0	0	0	0	0	0	0	0	0	0	0	0	0	0	0	0	0	0	0	0	0	0	0	0	0	0	0	0	0	0	0
ENSG00000044090	270	280	220	179	315	140	390	222	467	353	132	422	187	435	181	1	57	284	178	353	226	618	386	233	265	646	468	544	254	407	157	502	277	363	270	881	841	686	517	606	138	306	864	620	904	722	393	693	744
ENSG00000044115	671	945	391	697	406	458	1303	1234	4567	281	445	256	582	408	541	1	90	454	513	750	920	5848	426	652	891	4464	491	4462	364	4735	192	4550	506	1012	635	7058	4976	5257	5185	4373	450	656	5496	5585	5129	4714	4412	5285	5313
ENSG00000044446	365	557	391	337	566	213	741	414	472	492	227	673	339	716	285	0	93	690	360	536	264	796	555	395	611	470	621	499	382	443	244	506	542	590	322	1049	653	533	518	620	156	486	572	704	634	464	403	638	543
ENSG00000044459	16	32	31	6	7	1	10	20	238	10	16	8	26	4	17	0	20	1	12	10	19	310	8	23	38	276	8	224	14	70	11	112	9	6	2	239	278	231	64	98	1	39	218	313	337	233	74	141	316
ENSG00000044524	0	1	6	0	1	5	0	9	3	4	5	3	2	1	2	0	14	3	3	3	1	2	5	3	0	1	0	0	1	0	4	0	5	0	2	0	1	1	0	0	0	4	0	0	0	0	0	0	0
ENSG00000044574	12164	11847	7587	14024	6229	8186	16959	11369	8843	6975	5636	6498	8190	7635	7257	7	3273	7104	7686	10425	6927	13455	9458	12470	12154	12403	11048	8551	5128	8642	3737	9376	4943	9477	10202	12733	13535	9882	9013	9362	6298	8756	11250	8932	10536	7111	7958	9969	11115
ENSG00000046604	1	15	5	4	1	0	4	5	0	2	3	1	6	1	6	0	6	6	14	4	6	1	0	2	4	1	0	1	7	0	4	0	2	0	1	0	1	3	2	0	0	17	2	0	0	0	2	0	0
ENSG00000046647	215	108	62	50	108	44	207	87	97	127	69	161	99	152	99	0	13	155	71	130	58	114	161	202	102	130	198	113	132	62	64	77	119	152	248	165	149	127	73	93	141	87	106	104	109	126	54	90	126
ENSG00000046651	1264	1205	1769	1275	1851	525	1537	856	304	1240	596	1953	666	1962	749	4	461	2039	756	1434	891	406	1668	1232	1016	290	1860	296	1057	453	1242	324	1779	1861	1210	465	276	361	447	308	464	861	359	368	309	292	369	322	321
ENSG00000046653	63	119	117	56	92	28	91	47	15	67	32	101	42	112	43	0	32	63	43	74	49	7	106	51	71	8	100	12	35	19	73	12	94	98	61	12	15	5	16	16	15	41	11	22	12	8	10	16	16
ENSG00000046774	0	1	4	0	2	0	0	1	0	0	0	1	1	0	1	0	8	0	1	0	0	0	1	0	3	1	0	0	0	0	0	0	1	0	0	0	0	0	0	0	0	0	0	0	0	0	0	0	0
ENSG00000046889	9	10	32	19	12	9	7	8	4	5	25	12	14	0	17	0	27	1	7	6	5	5	9	11	22	5	2	0	13	1	12	3	11	0	0	0	7	1	3	3	1	5	1	0	7	0	1	0	2
ENSG00000047056	407	732	1093	985	924	360	900	707	753	541	358	774	395	900	389	1	371	929	485	558	525	1445	731	358	610	1071	720	873	439	606	596	815	873	719	507	1704	1292	1128	736	822	167	577	1167	1326	1202	932	557	929	1096
ENSG00000047188	1192	955	1052	818	1174	508	1233	695	555	847	429	1066	611	1244	577	1	189	1269	596	863	502	782	1092	968	880	742	1119	761	566	671	662	717	1120	985	923	1050	893	894	818	846	329	732	765	723	852	715	596	883	714
ENSG00000047230	59	89	11	8	15	28	122	76	98	86	44	128	53	142	44	0	8	41	21	117	50	179	87	71	96	129	97	116	73	47	10	59	28	125	16	148	199	157	49	56	24	63	118	134	172	131	20	72	139
ENSG00000047249	463	489	311	340	302	244	552	362	2223	292	266	327	297	397	260	0	99	397	284	399	234	1805	440	438	465	2151	463	2191	322	1076	189	1556	380	387	588	2894	3796	3539	1679	2253	269	339	4848	2074	3177	2846	1358	2596	3996
ENSG00000047315	4578	3023	2422	2705	2843	1402	3793	2530	2552	2339	1478	3195	1719	3713	1917	2	750	4348	2018	3246	1903	2995	3432	4010	2688	2745	3510	2607	2521	2640	1933	2564	2982	3272	4049	3264	2843	2759	2558	2575	2083	2189	2980	2682	2695	2644	2302	3112	2989
ENSG00000047346	352	612	1006	634	949	270	606	316	287	489	352	848	288	999	339	3	323	1083	416	454	350	363	666	282	476	292	648	324	389	397	616	336	874	522	403	501	327	336	385	331	157	476	304	422	338	324	350	413	307
ENSG00000047365	1973	3127	2162	2852	3031	1457	3634	2152	734	1348	1227	2121	1278	2532	1534	4	711	2659	1940	2175	1795	535	1921	1605	2728	800	1853	829	1291	563	1091	663	2240	2459	1782	449	737	738	561	522	776	2269	652	309	904	831	587	814	591
ENSG00000047410	6073	3975	4319	4011	4994	2065	4764	3090	2052	2948	1923	3689	2307	5132	2310	9	1354	5327	3279	4238	2846	2552	4619	5291	3481	2187	4858	2351	2614	3087	3313	2925	5378	4771	4585	1769	2535	2468	2721	2886	1558	2739	2081	2552	2810	2230	2776	3589	2779
ENSG00000047457	1	9	2	17	6	5	5	0	4	1	3	3	11	6	1	0	4	5	6	3	3	5	3	3	1	1	5	6	8	2	2	2	1	4	2	1	4	2	0	5	1	6	3	0	6	0	5	4	5
ENSG00000047578	208	222	244	150	323	158	355	178	308	240	106	275	188	320	163	0	38	311	145	223	116	429	298	211	318	417	367	445	216	452	192	468	357	310	226	539	435	463	450	434	91	164	430	443	460	420	398	607	391
ENSG00000047579	324	317	196	125	182	79	356	248	383	246	146	251	172	320	147	1	56	280	124	300	129	532	256	324	288	429	263	376	211	205	110	264	214	257	237	438	410	351	189	223	200	165	393	415	448	429	164	295	511
ENSG00000047597	9	1	2	0	3	5	10	0	10	5	11	6	6	8	2	0	0	1	3	3	2	3	6	5	13	10	3	11	1	5	3	12	4	8	4	9	7	11	3	8	0	9	10	2	9	26	5	18	13
ENSG00000047617	0	3	0	4	0	0	0	0	0	0	0	0	3	0	0	0	9	0	0	0	1	5	0	0	0	1	0	2	0	0	0	0	0	0	0	6	0	0	0	0	0	0	1	5	0	0	0	0	1
ENSG00000047621	912	283	148	187	238	128	397	255	939	280	178	356	192	394	185	0	41	359	160	399	146	1731	357	780	364	1130	362	1092	239	656	118	835	203	315	516	1673	1278	1165	616	714	406	281	1167	1501	1248	921	577	870	1337
ENSG00000047634	265	54	126	26	177	10	191	34	467	274	53	381	61	524	55	0	31	457	58	354	105	530	225	195	62	416	211	556	129	345	125	374	227	262	320	473	386	496	326	285	108	49	492	462	482	434	266	318	450
ENSG00000047644	303	1445	724	576	1114	600	1889	1005	309	920	345	1241	499	1181	534	0	79	973	492	1050	515	393	1053	313	1391	351	1162	359	608	276	388	334	889	1244	529	383	532	361	282	243	129	1052	263	353	654	528	296	387	367
ENSG00000047648	5	12	10	1	5	2	3	4	49	0	2	3	6	3	9	0	12	0	3	7	3	90	7	12	5	32	1	26	14	85	6	31	10	0	0	90	37	31	85	43	0	5	39	47	39	9	53	25	22
ENSG00000047662	17	32	55	17	19	9	6	17	10	12	20	17	25	9	38	0	29	3	26	13	20	6	19	10	18	9	6	5	23	4	16	7	17	15	4	5	5	5	10	3	2	12	3	4	6	2	5	2	1
ENSG00000047849	2113	2381	1671	919	2063	1011	3498	1987	1962	2466	1167	2387	1838	2866	1704	0	225	2487	1423	2575	1204	2676	2851	2346	2442	2339	3720	2003	1802	1497	1115	1503	2262	3241	2442	3212	2577	2402	1528	1532	1209	1730	2623	2405	2380	2222	1302	1924	2527
ENSG00000047932	1288	1334	1412	1427	1433	828	1360	1043	652	868	551	1280	766	1545	812	0	336	1845	882	1115	654	755	1272	1216	1434	709	1298	806	879	817	998	748	1388	1218	1312	936	914	871	946	825	499	1184	875	773	786	865	719	997	818
ENSG00000047936	0	11	3	4	2	0	1	0	1	1	0	4	0	0	2	0	20	0	8	0	0	1	2	1	4	0	1	0	1	1	5	0	2	0	0	1	0	0	0	0	0	2	3	0	0	0	0	0	0
ENSG00000048028	240	1521	843	1277	1123	632	991	896	593	355	544	461	680	526	659	1	264	466	877	365	511	620	692	210	1304	526	610	606	400	610	409	625	707	603	144	586	505	631	564	572	91	1094	555	504	463	600	549	693	628
ENSG00000048052	62	98	30	74	51	128	75	250	18	61	38	85	65	30	71	0	37	30	29	83	62	114	97	36	118	8	100	13	46	1	17	9	16	96	2	245	38	13	10	33	10	79	27	129	29	7	5	14	13
ENSG00000048140	1216	769	192	184	490	187	1398	627	720	780	343	776	409	902	411	0	76	696	259	1154	454	807	1022	1058	620	670	1034	647	712	398	123	425	433	1102	681	1143	674	715	451	411	726	503	735	684	579	593	303	428	676
ENSG00000048162	1725	231	104	95	157	94	683	176	214	574	184	420	283	471	198	0	27	325	133	538	153	211	706	1673	277	184	813	211	341	115	56	158	150	451	762	203	198	197	135	154	1038	152	257	128	128	135	90	133	223
ENSG00000048342	4	17	21	24	13	9	7	15	15	13	12	8	4	3	17	0	17	7	27	8	8	31	11	6	15	16	7	15	7	10	11	15	11	6	2	21	11	19	15	10	2	17	9	12	11	8	3	9	8
ENSG00000048392	424	802	469	608	540	253	650	595	1452	356	331	556	366	734	404	0	230	855	455	621	524	1340	546	418	662	1186	540	1059	373	1212	364	1110	635	621	488	1589	1516	1353	1349	1339	250	562	1605	1112	1178	1054	953	1408	1264
ENSG00000048405	1103	1055	839	951	1000	431	1035	667	544	767	539	1017	615	1439	687	1	366	1411	770	943	624	694	1114	1068	1022	501	1083	580	700	452	760	512	977	974	954	686	517	548	468	511	494	767	543	542	556	499	402	586	583
ENSG00000048462	0	3	1	0	0	0	0	0	0	3	7	18	2	4	12	0	1	2	0	1	4	0	3	0	8	0	0	0	3	1	0	0	4	4	2	0	0	0	0	0	0	5	0	0	0	0	1	0	0
ENSG00000048471	150	203	279	140	282	104	243	169	705	286	61	411	163	321	132	0	34	366	98	236	52	1536	325	199	263	1230	338	910	204	1665	185	1444	341	282	191	2028	1517	1190	1598	1334	51	119	966	1986	1702	1262	1658	1999	1285
ENSG00000048540	2	11	21	6	2	10	4	7	3	4	14	6	8	3	13	0	18	0	8	4	7	4	7	4	8	3	2	0	8	2	4	6	5	1	0	0	1	2	0	4	0	7	2	0	2	0	0	0	0
ENSG00000048544	1088	472	254	281	419	204	680	329	673	491	219	570	313	616	297	0	78	674	329	667	305	772	531	1041	453	722	666	682	352	573	219	701	403	574	768	963	866	901	604	686	653	332	920	540	654	656	428	703	773
ENSG00000048545	3	0	0	0	0	0	0	0	0	0	0	0	0	0	0	0	4	0	0	0	0	2	0	0	0	0	0	0	0	0	0	0	0	0	0	0	0	0	0	0	0	0	0	0	0	0	0	0	0
ENSG00000048649	1352	1266	1123	1017	1271	510	1269	915	625	823	537	1308	627	1611	680	1	281	1538	840	1220	788	674	1336	1192	1156	704	1295	649	879	655	838	666	1237	1345	1224	771	877	778	649	678	481	921	812	751	952	745	682	935	755
ENSG00000048707	1014	1838	1345	1175	1901	799	2000	1197	1117	1779	781	1801	951	1977	1123	2	208	1780	1088	1284	942	1556	1642	1045	1966	1211	1847	1072	1047	848	685	941	1577	1735	1069	1713	1177	1128	838	977	328	1316	1257	1326	1267	1220	753	1170	1233
ENSG00000048740	2742	6986	1927	5083	2761	3001	5033	5425	1145	2877	2438	3347	2851	3409	2929	7	897	2474	3362	2895	3104	2331	4196	2624	6190	1726	4621	1578	1995	1081	1289	1526	2538	3763	1744	3189	2492	2356	1586	1808	846	4683	1899	2634	2210	2060	1463	2235	2015
ENSG00000048828	2697	2787	1667	1607	1877	1168	3201	1868	3810	2090	1257	2154	1682	2527	1619	1	439	2184	1512	2102	1397	4373	2600	2496	2463	3992	3058	3780	1518	3417	1019	3409	1814	2356	2166	4888	4151	3966	3277	3332	1144	2040	4357	3186	3790	3373	2685	3566	3861
ENSG00000048991	592	653	518	392	562	209	851	377	430	556	256	621	414	656	321	0	97	591	324	534	315	541	623	568	646	486	719	439	389	470	321	476	540	574	590	644	552	519	484	496	213	397	568	507	512	455	415	542	544
ENSG00000049089	22	43	3	1	4	3	39	71	55	49	28	66	42	46	37	0	8	3	11	65	44	184	58	26	30	72	66	65	16	10	4	11	16	69	9	112	71	48	4	11	9	29	39	85	51	46	2	11	45
ENSG00000049130	0	0	5	0	0	0	0	0	4	0	0	0	4	0	1	0	6	1	0	1	2	6	4	2	0	8	0	4	4	6	1	3	0	0	0	7	7	15	6	2	0	2	5	3	4	6	0	0	5
ENSG00000049167	238	66	30	13	57	41	132	102	186	88	46	123	84	120	95	0	6	104	22	139	40	180	157	254	91	151	176	172	90	34	11	91	81	169	101	168	173	135	35	76	103	80	230	148	114	125	22	76	190
ENSG00000049192	8	7	67	10	62	0	36	0	5	35	2	48	10	95	8	0	25	71	10	75	9	2	28	4	12	0	19	3	38	1	35	1	47	37	10	4	0	5	0	1	7	2	0	4	1	3	0	1	1
ENSG00000049239	350	1037	992	618	997	305	768	520	1249	565	378	687	448	713	504	1	169	792	563	425	320	1215	647	386	903	1639	666	1587	492	2733	553	2260	816	702	360	2386	1762	1731	2911	2109	158	794	1964	1225	2170	1745	2379	2797	1386
ENSG00000049245	469	638	380	548	460	387	664	510	2096	338	423	466	452	513	438	1	182	555	452	463	422	3248	469	483	626	2207	443	2114	347	1336	242	1715	445	517	423	4012	2674	2476	1583	1707	166	542	2731	3003	2402	2064	1361	2062	2519
ENSG00000049246	135	203	47	25	71	37	163	69	1432	108	44	127	44	117	47	0	33	87	37	81	51	1476	124	100	144	789	114	876	61	171	25	355	32	96	29	1152	513	686	141	199	28	119	1160	1226	543	557	100	263	1427
ENSG00000049247	6	10	2	3	5	8	12	3	1	8	9	13	7	9	13	0	0	1	2	6	3	0	8	4	14	0	3	1	6	0	5	0	3	3	2	1	0	0	1	0	4	13	0	2	0	1	0	0	0
ENSG00000049249	726	447	80	33	209	224	722	195	59	538	670	289	1251	248	774	0	8	268	300	284	652	3	1083	688	368	38	1369	17	448	12	42	12	224	412	137	2	44	9	10	19	216	314	78	2	45	12	9	16	76
ENSG00000049283	0	0	0	0	0	0	0	0	1	7	0	3	3	0	0	0	5	3	0	0	0	0	0	0	0	0	1	1	0	0	2	0	1	0	0	0	0	0	2	2	0	0	1	0	1	1	0	3	0
ENSG00000049323	15	29	41	6	6	8	0	11	5	3	27	2	35	4	15	0	31	1	28	7	9	0	12	9	27	2	5	4	15	0	11	3	10	1	2	2	2	3	1	0	1	22	2	0	2	0	4	0	1
ENSG00000049449	760	666	115	137	187	196	716	352	1016	274	249	337	357	316	355	0	21	128	270	289	304	509	552	700	672	719	696	783	330	315	44	400	164	491	281	252	490	499	189	216	424	499	809	247	483	541	206	355	671
ENSG00000049540	0	5	7	2	0	1	1	7	1	4	0	0	3	0	1	0	18	0	2	3	3	0	2	1	4	0	0	0	0	3	6	0	0	0	0	0	0	1	0	0	0	0	0	0	0	0	0	0	0
ENSG00000049541	450	417	121	219	174	200	383	332	298	359	233	279	331	304	266	0	54	300	203	301	252	431	323	512	428	305	363	397	208	328	96	354	223	264	341	503	380	512	323	342	335	313	393	363	407	366	244	445	396
ENSG00000049618	826	1139	741	516	917	448	1343	784	829	965	506	1234	679	1349	706	0	113	1074	568	910	556	1122	1208	858	1098	897	1428	877	879	788	531	772	1060	1159	735	1157	978	907	728	751	314	906	1038	1091	1146	969	765	951	1088
ENSG00000049656	1132	1183	713	758	853	446	1565	874	1355	896	619	963	695	1159	794	0	220	1227	643	1132	708	1722	1090	1260	1201	1500	1247	1276	829	1181	451	1255	837	1199	1082	1778	1535	1367	1206	1288	747	916	1589	1425	1396	1319	922	1383	1606
ENSG00000049759	71	82	61	32	71	45	76	44	231	39	72	44	74	71	73	1	53	48	54	59	55	312	93	83	90	173	69	179	110	89	50	129	89	78	30	290	176	225	96	109	39	59	221	399	296	265	143	212	338
ENSG00000049768	911	5	21	4	18	4	95	4	3	280	32	148	47	171	35	0	8	56	11	112	14	1	469	1129	8	1	627	2	187	1	10	1	38	133	370	1	2	7	4	3	426	2	1	3	3	4	4	0	0
ENSG00000049769	159	62	67	29	111	31	152	47	84	177	53	195	62	197	38	0	11	170	32	145	35	84	149	166	68	75	181	70	115	32	49	58	122	123	79	53	63	60	42	51	77	62	78	38	45	74	28	56	69
ENSG00000049860	755	912	515	736	480	342	831	620	12316	437	438	575	612	740	456	2	246	702	489	705	397	21572	651	758	902	9938	782	10457	510	13358	372	11479	512	684	658	21730	11227	11854	15674	11349	438	605	15797	18911	10862	8816	11987	12332	15165
ENSG00000049883	109	43	61	55	88	20	77	45	45	75	26	80	23	100	30	0	18	113	29	68	31	63	80	123	53	56	104	50	58	62	59	57	78	51	88	70	79	88	84	89	53	37	62	53	68	55	45	66	50
ENSG00000050030	26	0	25	0	9	0	8	0	0	6	0	16	2	10	3	0	9	11	1	15	0	0	12	25	0	0	5	0	5	0	11	0	7	15	28	0	0	1	0	0	13	5	0	0	1	1	0	0	0
ENSG00000050130	768	407	303	318	346	188	535	297	904	300	290	415	309	585	238	1	136	636	273	590	294	1154	427	568	485	1177	414	862	364	649	257	755	412	477	582	1360	1248	970	726	882	342	337	1099	910	1032	825	586	848	996
ENSG00000050165	0	0	24	2	40	0	11	0	0	47	2	216	1	99	0	0	10	89	0	42	0	0	17	0	3	2	14	1	25	0	28	0	17	9	3	2	0	0	0	0	0	0	0	1	0	0	0	1	1
ENSG00000050327	28	24	11	1	16	2	104	53	17	43	15	55	9	64	6	0	2	50	7	93	43	3	41	28	29	3	49	3	18	0	11	0	15	76	24	6	3	0	0	0	14	17	8	3	2	2	0	0	1
ENSG00000050344	1359	509	342	226	395	236	1245	817	563	680	312	727	405	828	349	0	74	736	243	1509	540	221	931	1136	487	1033	874	888	473	450	264	1026	491	981	1041	236	1380	1403	702	1593	673	328	843	88	583	672	277	905	410
ENSG00000050393	544	370	168	123	189	137	523	258	652	339	189	302	253	409	183	1	82	309	147	397	264	710	397	608	329	599	466	696	264	385	76	486	231	384	422	707	511	735	400	403	372	323	724	572	393	534	274	432	603
ENSG00000050405	661	226	215	138	268	128	759	376	62	373	146	343	200	350	156	1	40	306	145	510	207	167	445	605	222	358	463	236	246	134	112	244	206	430	685	388	674	490	168	324	322	187	161	93	425	272	134	289	173
ENSG00000050426	570	465	538	314	516	207	679	388	331	463	217	719	242	750	223	1	114	655	251	537	333	419	618	558	441	359	692	429	342	489	307	434	520	595	456	445	402	424	509	443	205	352	444	369	456	391	360	533	400
ENSG00000050438	9	152	32	83	30	63	37	51	215	16	28	10	47	11	39	0	23	20	60	7	38	137	8	9	88	145	23	67	14	51	11	86	27	15	6	165	210	122	82	114	7	84	218	51	124	31	41	82	46
ENSG00000050555	16	1	3	1	3	0	2	0	0	8	0	2	4	1	1	0	10	3	11	2	5	0	21	10	0	0	16	1	2	2	4	0	3	6	0	0	0	0	0	0	5	3	0	0	0	0	0	0	0
ENSG00000050628	0	3	2	5	3	1	2	3	1	1	0	0	6	0	4	0	9	1	7	2	0	0	0	3	0	0	0	0	7	0	2	1	1	2	2	0	0	0	0	0	2	1	3	0	0	2	3	1	0
ENSG00000050730	1179	9	10	1	16	2	85	9	532	104	33	139	29	54	23	0	13	11	7	62	20	3	112	619	18	876	115	334	23	86	5	96	16	57	41	3	867	362	37	43	123	9	627	4	740	279	18	29	572
ENSG00000050748	764	906	592	614	657	406	923	449	637	600	426	613	533	917	444	0	126	937	465	683	409	762	649	664	873	688	790	773	468	660	445	704	702	609	800	884	750	837	669	676	392	626	776	637	651	680	489	753	689
ENSG00000050767	8	28	17	9	4	1	6	8	13	1	15	7	15	2	14	0	30	2	12	6	8	14	6	9	14	31	3	16	6	12	8	17	5	2	0	28	51	9	8	10	6	19	28	29	93	12	20	8	34
ENSG00000050820	2	0	1	0	0	0	0	0	24	3	0	0	0	1	0	0	9	0	0	0	0	20	2	3	0	14	0	8	0	1	0	1	1	0	0	29	37	18	2	0	10	0	47	16	27	3	0	2	29
ENSG00000051009	310	1045	634	913	789	592	797	881	498	489	426	566	569	712	625	0	230	700	669	533	623	588	585	391	789	535	736	508	438	581	447	567	793	908	430	643	660	562	716	538	148	767	682	553	872	629	559	764	665
ENSG00000051108	1831	1554	1245	1993	1230	1215	1891	1281	2496	1156	892	1243	1142	1604	1159	0	626	1498	1411	1501	993	3217	1831	1932	1561	2391	2226	2396	1336	1885	858	2253	1192	1931	1575	3379	2311	2386	2364	1975	845	1373	3139	2643	2184	1991	1906	2410	3076
ENSG00000051128	10	1	0	3	0	0	2	1	211	5	2	4	2	1	3	0	5	3	4	1	8	1235	5	7	1	410	4	280	6	378	1	271	1	7	4	1732	498	382	379	340	3	3	288	1832	709	353	434	470	451
ENSG00000051180	154	77	9	19	24	18	65	34	15	160	67	105	71	88	45	0	10	16	36	71	31	22	98	172	112	15	144	15	28	12	16	17	19	23	35	36	18	11	7	12	79	38	17	24	14	21	5	19	16
ENSG00000051341	122	88	47	17	37	31	65	40	15	124	32	141	51	91	23	0	42	3	32	50	29	19	98	94	90	17	82	19	31	20	15	24	24	21	26	13	17	33	28	34	30	30	12	16	13	16	26	30	15
ENSG00000051382	475	151	453	223	411	119	540	190	1343	354	99	514	141	599	163	0	56	606	158	408	129	1614	473	348	172	1248	412	1114	381	832	276	1067	434	399	501	2017	1472	1356	1004	1063	258	165	1591	1557	1582	1100	783	1164	1542
ENSG00000051523	1033	2317	1492	2073	1998	1247	2146	1437	7563	1267	979	1874	1315	2036	1291	2	487	2283	1295	1505	710	7865	1694	1113	2324	8631	1765	8601	1453	7060	1048	9108	1550	1526	929	9444	9846	9553	7522	7844	762	1761	9725	6810	9264	8039	5284	8366	9062
ENSG00000051596	332	144	133	109	198	73	295	138	139	253	96	331	95	354	98	0	25	455	58	327	67	232	231	316	133	133	174	208	139	207	131	180	124	180	520	342	256	257	284	299	195	109	283	163	140	141	135	185	132
ENSG00000051620	502	819	283	292	431	192	646	489	279	565	380	851	384	927	447	0	145	760	354	674	450	787	622	548	723	453	672	504	422	340	159	381	455	629	423	794	512	544	415	344	303	663	379	729	566	507	316	464	415
ENSG00000051825	890	780	1311	1073	1324	530	890	522	380	610	245	825	344	1205	373	2	317	1546	629	659	325	358	728	763	584	364	766	480	531	683	964	568	1213	659	976	375	435	557	711	600	332	587	474	273	361	438	533	662	367
ENSG00000052126	57	249	263	83	296	56	523	244	20	97	29	174	85	188	74	0	59	140	73	405	119	33	116	57	243	23	105	23	94	23	98	21	97	240	73	46	14	36	31	19	50	204	24	21	22	21	18	24	18
ENSG00000052344	0	0	0	0	1	0	1	0	3	2	0	2	0	2	1	0	10	2	0	0	0	1	0	1	1	3	0	0	0	0	0	0	0	1	0	0	1	2	2	0	0	3	3	0	2	0	0	1	1
ENSG00000052723	1178	1176	1051	1049	829	462	990	623	436	757	440	867	475	959	427	2	423	1061	638	803	550	523	976	1143	846	473	1027	473	592	539	809	507	987	891	1210	574	504	499	554	500	529	963	479	426	444	428	396	566	539
ENSG00000052749	1315	385	304	137	306	193	919	265	642	747	250	492	412	619	269	0	40	443	220	533	234	717	859	1367	432	547	1198	463	445	333	149	366	365	685	1260	771	498	488	244	382	648	227	728	361	439	390	190	365	647
ENSG00000052795	288	396	91	192	111	125	156	289	5494	204	207	227	238	235	222	0	82	126	136	191	143	6335	241	276	416	3737	285	5328	195	5855	61	3680	137	186	144	5951	2908	4213	3369	2019	97	277	5547	6852	3069	4226	4594	3525	6172
ENSG00000052802	808	549	443	328	396	251	739	395	3171	302	261	510	298	670	299	0	77	780	255	891	318	3316	573	868	609	2975	591	3077	425	585	331	1180	503	829	796	3295	3257	3493	819	1303	745	414	4267	2513	3134	2471	349	1094	3793
ENSG00000052841	1031	1109	1020	766	1216	548	1367	910	1343	836	525	1208	672	1257	643	2	242	1286	665	1015	695	1469	1064	1057	991	1190	1071	1301	678	1232	679	1155	1054	1087	804	1414	1189	1159	1171	1116	287	787	1428	1253	1227	1140	922	1331	1500
ENSG00000052850	0	2	12	9	2	3	1	5	4	4	0	2	7	0	4	0	4	0	4	3	0	0	2	0	8	0	0	0	2	2	0	0	4	2	3	0	1	1	0	1	0	3	1	1	0	0	1	0	1
ENSG00000053108	1	12	0	0	0	0	0	0	1	0	0	1	4	0	5	0	6	0	0	0	1	2	1	0	2	0	2	0	0	0	0	0	1	0	0	2	0	0	0	0	0	3	2	6	0	0	0	0	0
ENSG00000053254	885	2424	1020	1662	1123	1298	1734	2469	2403	1149	954	1253	1539	1386	1494	0	212	1319	1213	1065	1081	1751	1529	837	2232	1983	1576	2174	960	1778	666	1845	1186	1213	952	1885	1768	1917	1565	1494	336	1726	2202	1925	1911	1958	1334	1839	2403
ENSG00000053328	2	4	0	3	1	0	2	1	0	4	0	2	0	3	0	0	1	8	0	10	0	2	2	0	0	1	4	0	3	0	6	0	1	3	0	0	1	1	0	0	0	1	0	0	0	0	0	0	0
ENSG00000053371	144	138	230	196	268	101	263	111	499	119	57	217	141	253	100	0	53	369	106	146	78	594	162	155	184	516	189	638	207	1246	153	1040	265	150	200	805	532	693	1229	895	116	128	675	573	499	571	997	1033	600
ENSG00000053372	2676	433	211	142	268	169	1196	347	814	1073	319	720	470	800	336	1	46	558	202	969	330	698	1262	2663	549	534	1585	554	668	315	137	409	321	903	1505	707	516	574	296	405	1758	344	948	359	312	371	185	305	691
ENSG00000053438	6	14	6	13	14	4	16	11	12	7	4	8	5	12	4	0	5	7	15	5	9	15	10	5	16	12	8	13	12	12	5	8	15	12	1	16	2	9	8	3	2	8	17	12	9	11	4	12	27
ENSG00000053501	277	199	98	75	113	67	300	146	236	201	122	243	157	288	133	0	47	179	88	258	132	332	287	292	194	251	264	280	165	157	37	198	102	295	193	336	223	236	150	185	204	182	253	215	252	248	102	194	260
ENSG00000053524	13	49	57	2	48	5	34	13	3	31	13	34	37	44	28	0	12	41	17	31	16	6	44	26	25	4	64	2	43	1	20	3	62	45	34	1	0	2	2	1	17	22	3	3	0	3	0	1	2
ENSG00000053702	39	95	136	152	121	57	73	65	29	112	44	99	31	142	41	0	68	164	109	71	57	46	85	46	60	27	92	46	57	54	129	48	178	95	41	36	36	45	58	51	12	61	29	25	42	34	46	53	42
ENSG00000053747	6	7	10	10	4	2	5	5	14	9	9	2	5	2	5	0	21	0	5	0	4	1	7	2	0	2	5	5	4	11	3	2	3	0	0	4	2	5	0	1	0	6	13	1	3	2	3	1	7
ENSG00000053770	1071	708	513	460	679	269	891	578	986	500	398	779	418	946	465	1	166	973	375	827	454	1078	782	926	726	988	873	873	558	561	404	745	690	796	785	1150	1081	956	589	688	520	543	1096	809	949	794	484	812	1005
ENSG00000053900	970	851	638	567	762	382	996	763	669	720	458	926	521	1093	608	0	179	939	527	773	541	1033	942	760	816	693	1025	642	511	805	395	751	729	996	798	1156	672	729	749	691	372	779	792	977	758	603	662	882	788
ENSG00000053918	43	0	4	0	17	1	25	0	202	47	8	68	12	75	4	0	15	36	2	34	0	1022	45	55	3	352	39	466	37	358	3	434	18	11	20	1349	392	517	401	476	25	4	273	1006	452	460	273	490	302
ENSG00000054116	937	586	481	358	527	272	1013	576	1081	512	323	581	384	785	353	0	142	859	338	868	395	1238	636	927	593	1147	755	1022	557	819	312	933	561	740	979	1322	1137	1092	837	925	717	442	1196	1035	1062	1029	701	1025	1172
ENSG00000054118	3573	3426	3127	2843	3367	1474	4139	2450	2433	2870	1465	3503	1725	3898	1791	0	722	5274	2268	3361	1910	2831	3325	3673	2955	2634	3797	2547	2668	2217	2281	2604	3667	3447	4148	3165	3008	3010	2283	2539	1819	2369	3307	2533	2857	2721	2013	2999	3632
ENSG00000054148	595	415	253	291	453	242	763	460	1098	374	259	344	387	551	331	0	73	594	299	679	321	1151	567	566	408	957	720	1214	518	1024	222	1272	408	657	691	1173	934	1123	1124	1100	626	413	1344	728	913	1050	839	1159	1099
ENSG00000054179	2	0	0	0	0	0	4	0	0	2	0	0	0	1	0	0	5	0	0	1	0	0	1	1	0	0	2	0	0	0	0	0	1	1	0	0	0	1	0	0	1	0	0	0	0	0	0	0	0
ENSG00000054219	583	406	279	180	355	179	486	205	413	342	179	455	198	553	217	0	56	496	215	380	172	119	503	457	398	615	531	510	301	187	198	458	440	422	367	210	788	793	253	535	152	284	816	114	736	616	199	599	709
ENSG00000054267	1860	1770	1913	1885	2167	1031	2056	1386	752	1181	967	1851	1170	2231	1195	1	646	2516	1397	1687	1166	830	1893	1595	1717	851	1819	779	1327	794	1419	775	2068	1852	1863	965	1054	951	786	827	623	1404	879	918	1059	960	719	1114	938
ENSG00000054277	33	52	33	18	66	11	39	24	207	56	10	87	18	67	23	0	4	95	18	33	21	414	40	50	33	402	71	260	38	157	29	287	41	34	28	674	626	464	257	374	12	35	430	486	672	462	186	412	381
ENSG00000054282	217	159	190	98	269	57	289	108	392	157	73	288	87	370	106	0	30	311	84	250	54	649	257	193	151	490	275	413	195	496	141	537	258	258	220	769	677	545	512	645	85	103	578	573	713	491	435	699	518
ENSG00000054356	0	0	1	0	0	0	0	0	2	0	0	0	1	0	0	0	7	1	0	0	0	0	0	1	1	0	0	0	1	0	0	1	0	2	0	0	0	0	2	0	0	0	2	0	0	0	0	0	0
ENSG00000054392	23	13	66	10	69	4	59	13	34	36	6	105	16	60	5	0	13	117	9	51	11	50	43	22	6	40	38	43	33	54	39	45	70	63	9	86	77	94	86	77	6	0	61	50	56	61	51	57	34
ENSG00000054523	460	382	334	232	397	165	654	299	2873	343	257	309	254	340	230	0	144	328	267	337	293	1492	376	500	269	1273	445	1174	275	1726	186	1371	412	441	332	1856	1309	1325	1563	1245	189	285	3022	1231	1229	1087	1236	1400	2304
ENSG00000054598	4	27	13	10	7	7	1	12	2	2	5	3	18	2	13	0	18	2	5	5	10	2	7	1	19	2	0	0	7	4	6	1	4	3	0	0	0	0	1	0	0	8	2	1	1	0	4	1	0
ENSG00000054611	353	324	235	263	376	191	591	358	602	393	182	493	236	484	212	2	21	502	184	501	146	822	492	345	362	782	500	736	314	482	193	646	368	480	353	1064	935	845	622	661	251	261	892	803	1124	869	499	839	912
ENSG00000054654	5328	12844	7253	11218	8579	5651	7566	12289	9	7667	4207	8420	4507	10056	5740	6	2619	8992	7698	7762	6541	5	9183	5598	12154	12	9381	5	4896	12	6435	5	9855	10215	4298	3	8	3	14	2	1336	8424	6	4	9	6	8	12	11
ENSG00000054690	8	3	25	16	23	4	22	11	3	5	2	8	7	27	9	0	28	39	15	13	3	4	7	5	10	6	8	7	10	26	17	27	29	34	35	4	8	5	11	18	4	9	6	2	1	8	9	12	3
ENSG00000054793	40	570	18	55	41	187	111	341	40	50	354	70	364	31	437	0	41	16	188	26	279	214	93	20	619	17	119	16	44	22	9	29	28	50	5	95	6	4	3	3	21	474	16	124	10	9	10	6	22
ENSG00000054796	2	0	2	0	0	0	1	0	1	0	0	0	0	0	2	0	12	0	0	2	0	0	2	0	1	0	0	0	2	0	0	0	0	0	0	0	0	0	0	0	1	0	1	0	0	0	0	0	0
ENSG00000054803	1	7	7	9	1	2	2	2	0	0	5	0	2	0	1	0	10	0	7	8	2	0	2	0	3	0	0	0	2	0	8	0	2	0	0	0	0	0	0	0	0	7	0	0	0	0	0	0	0
ENSG00000054938	0	0	0	0	0	1	0	0	2	3	0	2	2	1	0	0	3	0	0	0	0	3	0	0	2	1	1	1	0	0	0	1	1	1	1	0	0	0	0	0	0	0	0	0	1	0	0	0	0
ENSG00000054965	320	739	259	260	432	256	821	592	822	523	317	669	396	688	391	0	71	477	286	604	348	912	617	354	736	1522	713	1056	388	530	210	895	473	715	284	1239	1946	1314	651	900	157	559	1144	886	2339	1359	504	1096	1119
ENSG00000054967	274	237	104	131	144	116	271	194	768	277	128	181	206	170	121	0	49	138	144	224	158	928	267	252	245	983	326	781	128	499	61	617	115	238	262	1029	1249	946	591	744	125	169	1187	727	1515	978	461	843	1115
ENSG00000054983	307	554	122	309	184	135	377	438	1115	223	300	379	298	367	307	0	60	252	215	341	343	1675	395	259	414	1943	504	1207	260	358	111	645	224	431	126	2130	2149	1406	362	689	107	437	1480	1907	3082	1410	361	1037	1861
ENSG00000055044	6804	1321	1445	830	1642	644	3073	994	986	2189	929	2405	1308	2488	990	3	299	2823	909	3001	1001	975	3151	6074	1322	909	3572	1051	1801	809	1146	982	1678	2340	4581	865	1014	1102	732	854	3050	962	1116	612	702	764	715	843	950
ENSG00000055070	2212	2144	1609	1598	1821	975	3506	1848	2056	1780	1036	1844	1435	2513	1337	2	365	2680	1452	2858	1479	2059	2093	2335	2024	1936	2695	2066	1767	1803	1060	1851	2005	2843	3288	2320	2139	2463	1878	1801	1881	1511	2276	1714	1983	2174	1564	2258	2389
ENSG00000055118	8	11	6	7	2	0	5	1	3	6	3	18	6	22	14	0	22	0	6	5	6	0	2	14	10	0	9	0	2	3	1	0	6	5	9	0	1	0	0	0	2	1	0	0	0	0	2	0	0
ENSG00000055130	2572	1420	1016	923	1180	628	2316	1106	1179	1420	807	1557	915	2168	937	1	293	1880	811	1774	866	1391	1833	2403	1307	1033	2044	1143	1295	966	806	1059	1388	1810	2042	1282	1146	1175	940	929	1439	949	1171	1097	1059	999	785	1014	1071
ENSG00000055147	527	371	306	311	342	158	495	298	468	291	181	405	252	526	267	2	76	589	245	454	228	478	431	479	413	471	469	431	311	440	240	429	387	475	585	551	504	535	482	447	293	308	524	455	539	481	451	557	506
ENSG00000055163	2474	7123	4031	5545	4666	3036	6860	5122	171	3939	2693	4381	3454	5299	3490	3	1186	5556	3921	4770	3590	378	4367	2716	6979	203	4900	418	3128	206	2685	196	4592	4912	3769	298	260	386	171	199	1403	4902	166	261	257	375	148	204	236
ENSG00000055208	4777	1468	1528	1006	1973	690	3485	1226	1444	2662	1053	3221	1298	3458	1396	2	330	3100	1206	3400	1324	2133	3342	4265	1457	1459	3542	1479	2069	1311	1229	1468	2293	3024	2637	3296	1956	1824	1684	1698	1677	1131	1683	2251	1885	1690	1415	1947	1567
ENSG00000055211	268	321	228	216	242	134	300	201	576	204	174	220	210	312	156	0	87	377	197	249	236	809	269	281	297	671	297	772	179	968	189	841	247	313	359	982	789	788	966	907	158	234	730	903	959	863	894	1120	802
ENSG00000055332	876	1367	839	614	1032	347	1496	883	733	948	471	1144	563	1267	592	0	242	1009	432	1214	770	1237	907	767	1090	800	990	817	566	434	544	541	848	1353	563	890	735	757	309	415	250	924	770	704	697	742	277	473	758
ENSG00000055483	1053	965	751	697	729	448	1690	702	798	1124	561	1184	606	1133	670	0	245	994	646	1243	742	799	1144	1164	995	518	1514	577	698	454	580	479	997	1568	842	950	594	596	462	495	404	752	781	726	558	624	366	550	831
ENSG00000055609	1240	4639	2383	2795	2617	1885	2672	2795	1807	1883	1782	2170	2004	2619	2095	1	693	2437	2512	1806	2085	2249	2410	1231	3799	1805	2677	1824	1588	1971	1775	1758	2585	2725	1382	2347	2078	2024	1886	1837	484	3086	2094	2254	2242	1950	1674	2293	2013
ENSG00000055732	22	7	18	5	7	4	11	3	322	32	15	16	6	28	8	0	8	7	2	12	9	217	24	24	2	165	12	200	18	132	7	237	9	9	2	198	104	162	89	135	7	6	338	200	160	203	132	271	305
ENSG00000055813	0	0	1	5	4	0	0	0	0	1	4	1	1	0	0	0	14	0	0	0	0	0	1	0	0	0	1	0	4	0	0	0	1	0	0	2	1	0	0	0	0	0	1	0	0	0	0	0	0
ENSG00000055917	4285	3473	2716	2750	3132	1602	3829	2617	1890	2611	1718	3811	1862	4668	2088	3	926	4373	2228	3475	1960	2315	3729	3689	3300	2001	3656	2101	2441	1746	2153	1839	3378	3376	3014	2561	2272	2385	1797	1870	1634	2750	2206	2312	2272	2296	1614	2400	2408
ENSG00000055950	443	372	263	211	305	175	627	292	525	339	210	518	254	519	222	0	55	567	194	509	200	581	449	472	441	516	507	557	432	309	180	441	337	455	426	613	553	532	348	386	355	223	609	525	516	451	253	443	565
ENSG00000055955	165	177	386	206	300	112	236	127	83	204	130	322	105	262	152	0	79	358	172	203	79	166	285	188	124	111	327	123	176	178	287	164	391	303	140	128	119	119	146	184	58	151	104	93	159	148	153	227	161
ENSG00000055957	0	3	0	0	2	0	0	0	3	0	2	1	1	1	2	0	6	0	0	0	0	0	0	0	7	1	0	1	0	0	0	5	0	0	0	5	9	0	0	1	0	0	3	0	5	2	2	2	1
ENSG00000056050	417	263	205	184	251	118	434	369	163	347	135	336	162	414	160	0	54	458	96	606	156	226	366	410	292	225	342	217	255	182	130	186	248	380	490	247	301	315	182	241	231	183	200	200	269	248	155	241	230
ENSG00000056097	3922	2047	1424	1110	1719	780	2576	1340	1535	1578	968	2070	1225	2540	1113	2	354	2891	1228	2550	1247	1614	2247	3402	1796	1533	2426	1560	1511	1218	1257	1239	1848	2129	2685	1832	1534	1630	1203	1195	1661	1461	1714	1528	1507	1537	1045	1582	1668
ENSG00000056277	111	129	262	192	181	88	77	57	41	86	54	71	65	102	74	0	140	145	159	61	86	46	76	91	86	39	113	69	60	103	137	97	220	93	191	59	52	64	108	120	33	87	51	45	64	54	94	106	45
ENSG00000056291	1	4	9	2	7	0	3	1	0	2	2	2	7	0	9	0	11	0	0	6	4	0	1	1	6	3	0	1	6	3	1	1	1	0	0	2	0	0	1	0	2	1	2	1	1	0	1	0	0
ENSG00000056487	0	1	0	2	0	0	1	0	2	0	0	0	0	0	0	0	2	0	0	0	0	0	0	0	0	0	0	0	0	0	0	0	0	1	0	0	0	0	0	0	0	0	0	0	0	0	0	0	0
ENSG00000056558	3689	1348	1813	121	2583	549	4861	1217	616	3125	1345	4190	2039	3139	1487	0	65	3574	756	2682	1808	229	3767	3673	1327	465	4666	266	2191	375	918	322	2898	3618	7679	249	699	307	260	337	3151	853	564	140	658	263	227	421	378
ENSG00000056586	1448	1694	1426	1194	1351	654	1712	1094	865	910	779	1370	789	1669	774	1	450	1569	1038	1274	909	857	1282	1235	1492	809	1281	792	736	722	860	752	1205	1373	1213	1113	899	929	784	675	584	1144	904	905	941	858	655	869	850
ENSG00000056661	1	19	0	2	1	6	11	9	55	4	0	2	0	2	5	0	9	4	5	6	2	21	0	1	6	13	4	30	1	13	0	21	2	8	0	13	6	41	7	17	0	15	74	6	5	23	9	17	42
ENSG00000056736	74	113	29	51	41	29	147	43	52	58	52	53	37	51	48	0	7	65	64	52	35	43	81	79	53	47	81	44	41	25	22	30	71	66	38	38	48	40	44	38	23	61	46	57	76	77	60	82	70
ENSG00000056972	145	106	44	46	51	41	158	126	77	103	41	150	77	136	79	0	23	122	43	136	105	142	180	136	115	94	184	64	125	43	44	46	102	204	97	115	129	77	44	40	93	113	60	57	118	42	13	19	43
ENSG00000056998	0	0	0	0	0	1	0	2	0	0	1	0	0	0	0	0	3	0	2	0	1	0	0	0	6	0	0	0	0	0	0	0	0	0	0	0	0	0	0	0	0	1	0	0	0	0	0	0	0
ENSG00000057019	45	22	42	12	24	14	22	19	194	12	7	39	16	38	20	0	22	27	13	34	22	166	35	54	29	119	26	176	15	129	16	142	33	22	25	102	91	158	86	109	17	15	167	123	88	134	95	150	161
ENSG00000057149	0	0	0	0	0	0	0	0	0	0	0	0	0	0	0	0	0	0	0	0	0	0	0	0	0	0	0	0	0	0	0	0	0	0	0	0	0	0	0	0	0	0	0	0	0	0	0	0	0
ENSG00000057252	1545	1233	866	1108	867	661	1447	1084	4717	795	677	893	898	1162	779	0	271	1193	877	1114	734	8652	1213	1546	1215	4305	1349	6205	798	8148	607	6391	1032	1256	1517	7656	3681	5812	6575	4851	689	855	5100	7127	3782	4822	5320	5870	4616
ENSG00000057294	6	3	3	0	2	0	0	8	5	6	3	2	22	0	6	0	17	0	2	1	8	12	4	4	7	5	7	13	4	9	1	18	3	1	1	1	2	4	4	0	1	2	0	2	2	7	4	11	2
ENSG00000057468	8	7	3	13	3	2	9	7	5	4	7	9	5	10	8	0	9	2	16	6	5	2	4	6	8	4	6	10	5	6	9	6	5	7	3	3	2	6	2	3	0	3	4	0	5	4	3	3	1
ENSG00000057593	0	0	4	3	8	0	4	4	1	5	0	7	0	3	11	0	2	6	4	4	3	1	6	3	7	0	11	3	0	0	0	0	3	12	0	0	0	2	0	0	0	3	1	0	0	1	2	0	0
ENSG00000057608	7838	2919	2579	1720	2764	1202	5313	2157	5578	3229	1427	3644	2075	4161	1706	6	696	4954	1846	4965	1759	6768	4313	7492	3068	6527	4595	5946	3139	4374	1735	5074	2814	3823	7442	7256	6620	6460	4346	4569	5477	2098	6645	4855	5586	4835	3414	5014	5929
ENSG00000057657	2327	1450	304	591	663	683	1545	650	362	620	760	663	948	1006	927	0	101	755	729	609	633	87	1339	2302	1184	401	1671	358	1084	248	235	301	1018	1132	772	160	579	460	326	424	838	968	388	91	745	507	311	627	323
ENSG00000057663	1175	681	462	494	538	328	772	499	860	478	345	755	395	846	431	0	93	1008	386	858	336	856	794	1038	539	720	775	732	576	641	392	683	583	725	1183	893	797	773	597	592	913	416	836	683	747	631	542	730	847
ENSG00000057704	13	107	68	109	79	47	129	83	1000	12	68	30	44	21	56	0	55	10	76	14	76	664	64	3	106	772	57	738	19	149	28	214	39	50	7	693	410	672	124	122	9	127	1224	182	232	298	46	80	518
ENSG00000057757	1279	880	850	941	873	461	1069	623	595	797	484	908	554	1048	504	2	401	1460	734	871	551	760	940	1252	860	643	1143	768	688	881	724	707	1018	968	1461	1054	733	794	1133	694	790	619	640	1008	713	800	1103	886	717
ENSG00000057935	233	121	96	26	142	32	299	97	86	240	42	316	81	323	97	0	11	196	38	240	36	119	245	221	143	103	317	67	149	18	46	20	118	228	99	173	119	122	17	25	86	88	143	95	105	67	2	13	102
ENSG00000058056	170	79	79	13	108	17	174	32	111	155	41	178	86	168	55	0	13	165	31	153	38	64	188	228	66	205	236	186	127	36	65	72	121	169	76	87	256	205	36	94	87	59	162	44	358	186	31	98	166
ENSG00000058063	2261	3543	2857	3172	2862	1500	2833	2331	1727	1640	1557	2439	1857	2955	1921	1	1180	3541	2193	2132	1831	1936	2445	2042	3575	1455	2338	1409	1786	1447	2150	1349	2885	2463	2236	1923	1432	1460	1529	1313	874	2616	1827	1772	1438	1404	1282	1587	1596
ENSG00000058085	3	11	16	11	2	1	4	2	6	2	5	4	8	0	4	0	26	1	7	2	14	1	7	10	12	1	1	0	5	5	5	1	7	1	0	1	0	1	5	3	0	5	7	0	0	1	1	1	3
ENSG00000058091	8	17	17	11	15	11	41	3	1795	15	13	38	28	6	10	0	17	12	14	35	12	938	26	10	5	1414	34	1592	22	899	3	1107	11	33	7	843	1149	1431	786	831	15	6	2150	652	1084	1329	646	1199	1894
ENSG00000058262	3852	4687	3347	5023	2787	2474	5049	3998	5558	2436	2307	2712	2537	3134	2637	3	1627	3195	3087	3563	2945	5610	3129	4276	4120	6067	3789	5095	2202	4606	2187	4445	2689	3811	3527	5634	5785	5305	4285	3892	1802	3569	6700	3813	4767	3915	3220	4328	5348
ENSG00000058272	2069	3050	1966	2487	2112	1273	2421	2005	1840	1306	1264	1853	1424	2086	1499	3	773	2330	1932	1719	1562	2555	2057	1923	2756	2086	2111	2152	1410	1567	1384	2029	1983	1992	1806	2301	2266	2300	1778	1897	889	2184	1876	2744	2399	2752	1774	2887	2596
ENSG00000058335	2	1	0	4	0	1	3	2	307	2	0	1	4	0	4	0	9	0	2	1	0	595	4	0	0	230	1	156	0	6	1	9	3	0	0	225	47	43	8	5	0	0	215	161	23	46	1	4	171
ENSG00000058404	13	35	23	20	15	9	8	4	3	6	11	6	9	3	11	1	16	2	8	9	14	5	9	13	17	7	5	1	14	1	8	1	9	3	1	2	2	3	4	1	5	12	3	1	0	1	1	0	2
ENSG00000058453	237	621	709	567	697	304	793	712	56	795	325	945	275	1230	404	0	167	1066	469	870	404	99	596	284	578	71	718	104	456	103	510	112	768	927	418	227	144	216	171	193	116	505	129	112	95	118	100	131	106
ENSG00000058600	1106	656	604	451	649	279	1163	452	422	809	336	939	369	1006	375	2	152	955	381	847	348	481	986	1054	563	418	1153	490	685	329	420	375	753	996	866	470	448	463	365	396	539	404	475	377	425	455	253	458	544
ENSG00000058668	1784	3960	1886	2863	2667	1281	3558	3217	315	1195	1370	1922	1539	1636	1681	4	659	1485	1668	1420	1718	628	1622	1740	3830	133	1608	208	980	191	866	148	1472	1647	717	1179	154	293	230	187	350	2818	432	750	220	196	134	159	222
ENSG00000058673	3487	3813	3929	3849	4284	1948	4400	3002	1840	2497	1733	3750	1933	4915	2096	5	1283	5202	2681	3624	2354	2307	3716	3040	3250	1747	3633	1869	2641	2018	2846	1820	4310	4009	2989	2452	1914	2042	1991	1808	1155	2921	1974	2222	2048	2033	1882	2362	2111
ENSG00000058729	1390	459	355	331	428	189	780	386	426	513	198	699	249	680	287	1	124	780	247	917	266	518	733	1285	491	506	756	437	492	420	307	462	470	662	1166	507	462	478	352	422	743	354	516	436	382	354	284	402	432
ENSG00000058799	346	271	153	189	248	144	362	241	566	187	174	224	176	323	184	0	77	394	161	263	157	673	265	301	281	645	253	568	235	436	119	520	253	284	357	774	687	633	422	508	164	236	655	583	682	523	351	537	625
ENSG00000058804	1384	307	201	179	257	135	676	317	673	522	197	539	288	611	259	2	34	432	164	518	218	638	705	1124	355	472	790	434	370	349	165	424	339	548	511	640	498	545	316	431	502	266	688	399	466	442	236	459	623
ENSG00000058866	3	6	6	4	4	1	13	17	47	3	5	1	7	8	4	0	12	2	2	14	16	100	9	6	3	109	5	55	2	19	1	21	0	12	1	148	103	69	20	28	5	4	68	112	84	40	17	15	73
ENSG00000059122	360	801	752	603	753	270	860	428	363	563	324	677	380	779	400	1	228	736	407	482	332	436	535	377	688	400	728	427	382	373	454	319	629	675	377	390	332	331	295	298	201	654	310	247	315	319	204	309	279
ENSG00000059145	290	519	406	337	510	187	502	348	214	544	220	718	242	660	310	0	176	579	325	359	362	126	517	298	402	164	574	189	282	101	256	148	527	511	248	191	193	199	167	156	97	390	235	200	232	227	149	229	233
ENSG00000059377	44	660	49	687	21	269	68	953	1390	29	183	35	182	28	188	0	63	21	229	54	326	2954	31	55	509	2507	19	2039	9	847	20	1908	19	46	41	3568	2820	2431	1422	2357	19	351	1969	2547	3527	2324	810	2795	2208
ENSG00000059378	1006	1324	1439	1082	1617	560	1503	707	1359	1407	490	1830	598	2236	704	0	328	2381	892	1540	660	1740	1568	993	940	1371	1731	1196	1149	745	1017	1002	1867	1696	1137	1463	1589	1303	584	614	375	1033	1805	1071	1448	1295	479	867	1805
ENSG00000059573	1349	650	384	266	509	295	1182	490	48	879	357	887	574	914	450	0	62	718	338	843	361	124	1195	1436	561	144	1341	173	667	31	259	128	572	849	896	80	182	243	35	133	680	455	68	54	150	213	28	120	96
ENSG00000059588	697	299	494	159	572	105	654	139	407	749	100	944	195	989	156	1	46	737	91	444	66	480	697	696	277	364	652	436	327	368	313	481	519	447	393	458	397	519	362	462	261	218	452	168	169	331	177	359	278
ENSG00000059691	277	56	66	36	100	38	200	84	391	176	51	232	97	231	80	1	31	217	60	236	57	409	207	317	79	393	231	392	237	139	64	263	119	198	209	517	460	451	210	357	249	56	538	361	424	399	125	315	521
ENSG00000059728	189	870	471	619	376	303	327	496	801	170	402	285	394	288	524	0	374	399	545	178	596	701	277	187	616	1191	296	928	160	1882	263	1075	421	320	237	704	1409	1094	2092	1101	78	570	772	853	2000	1135	2127	1525	812
ENSG00000059758	1356	2187	1189	1358	1344	665	1499	1316	571	802	913	1249	1058	1490	1139	0	581	1683	1201	1190	1100	643	1398	1337	2056	456	1333	492	886	389	915	405	1312	1378	1133	815	522	529	448	370	667	1747	657	683	499	485	357	521	611
ENSG00000059769	196	215	142	147	115	73	156	130	229	119	112	151	94	127	108	0	80	155	92	127	71	316	134	194	156	287	158	271	70	261	82	227	121	141	178	295	330	274	198	183	82	136	311	234	303	232	173	241	296
ENSG00000059804	1563	2259	717	2248	780	1020	1369	1589	1117	609	1040	839	1289	983	1308	1	596	1014	1799	1074	1373	1169	949	1273	2054	1654	1176	1313	784	949	478	843	837	1271	1081	1583	1975	1704	975	911	610	1682	1661	1706	2565	1849	925	1362	1862
ENSG00000059915	97	32	53	11	91	7	59	5	16	82	26	61	39	108	30	0	25	174	22	43	25	6	114	87	28	5	98	10	78	15	54	14	104	52	101	7	8	8	21	9	81	21	13	3	12	13	23	17	12
ENSG00000060069	519	692	542	466	645	288	847	396	525	539	363	620	452	811	427	1	158	850	486	568	470	583	555	560	694	526	783	610	490	552	417	577	676	584	702	663	622	580	619	507	315	536	519	546	627	587	541	681	555
ENSG00000060138	473	22	634	19	691	11	1064	9	662	799	78	738	141	1006	106	1	39	773	66	498	42	1713	985	573	12	1646	1127	1820	670	1535	273	1532	543	543	317	2159	2017	1981	1743	1511	330	22	842	2308	2415	2164	1685	1993	992
ENSG00000060140	9	96	32	15	76	22	527	144	1	53	56	47	49	58	51	0	15	34	35	208	107	0	42	9	115	2	44	1	31	1	8	0	31	160	3	1	0	0	0	1	8	92	1	0	0	0	0	0	0
ENSG00000060237	2539	3243	4934	3548	4716	1398	5155	2314	4272	3074	1460	3726	1802	4768	1901	8	1192	4870	2408	3178	2157	4956	3327	2772	3053	4298	3910	4443	2416	3936	3028	4013	4269	3749	4225	5392	4992	4827	3891	3980	1198	2236	4766	4973	5570	5183	3459	5336	5301
ENSG00000060339	2908	1677	2061	1606	2083	823	2162	1258	1323	1428	766	1787	1014	2168	1009	1	433	2554	1151	1814	1113	1691	2045	2498	1398	1578	2072	1524	1167	1345	1456	1464	2077	1952	2246	1627	1715	1700	1427	1355	1045	1194	1570	1482	1697	1503	1246	1804	1672
ENSG00000060491	1058	1324	1197	907	1266	600	1696	828	1027	1353	712	1455	783	1917	837	0	332	2280	971	1399	833	1288	1439	1132	1254	1094	1709	1126	1202	755	893	834	1447	1546	1614	1287	1362	1166	865	949	691	1040	1313	942	1238	1063	721	967	1182
ENSG00000060558	212	5	5	1	4	3	24	35	612	16	28	7	66	11	25	0	3	5	19	68	126	876	23	176	23	1095	22	692	8	174	4	417	6	65	92	1059	1702	893	276	583	66	26	926	628	1722	843	201	524	825
ENSG00000060566	0	4	0	1	0	0	0	0	1	1	0	0	0	0	1	0	2	0	3	0	0	0	0	0	1	0	0	0	0	0	0	0	0	0	0	0	0	2	0	0	0	0	0	0	0	0	0	0	0
ENSG00000060642	173	388	172	537	175	162	272	415	222	178	114	253	131	258	136	0	85	269	168	226	196	199	233	172	292	221	262	204	173	284	186	247	258	297	144	349	367	311	356	352	84	210	355	257	291	229	266	361	300
ENSG00000060656	9	6	5	2	0	1	4	0	11	4	0	3	2	2	2	0	13	1	2	5	0	12	8	1	4	6	0	4	1	3	0	1	3	1	1	5	6	9	4	0	0	2	5	2	8	2	1	0	0
ENSG00000060688	1493	712	380	274	470	247	1207	473	526	754	302	824	447	926	320	1	85	797	304	964	334	632	916	1293	629	483	1061	520	526	348	251	429	517	773	899	653	542	515	345	417	845	463	572	478	467	482	288	473	543
ENSG00000060709	1	4	10	0	6	1	2	0	6	1	0	0	4	0	1	0	14	0	7	1	0	0	6	2	6	0	1	0	9	0	5	0	0	0	0	0	2	0	0	0	1	1	1	1	1	0	0	0	0
ENSG00000060718	3	19	15	3	6	2	2	2	4	3	5	4	11	0	21	0	18	1	11	3	6	1	9	7	14	6	1	0	10	2	8	0	1	0	0	0	1	0	1	0	6	9	0	0	0	0	1	0	0
ENSG00000060749	339	218	114	65	115	51	279	135	631	202	63	296	104	280	123	0	36	117	69	179	116	1042	248	299	248	657	251	598	146	366	84	411	126	229	177	1092	612	629	386	447	112	205	702	940	509	567	333	505	654
ENSG00000060762	468	334	258	323	296	236	373	314	748	262	207	398	248	498	218	0	114	579	279	448	211	1119	384	485	337	902	380	1133	248	850	186	929	395	348	594	1375	978	1316	981	1003	333	264	1039	1020	941	1226	860	1177	1036
ENSG00000060971	551	567	478	496	610	316	802	373	894	453	243	702	261	815	339	0	181	963	326	584	233	2140	589	632	611	1574	640	1384	516	1205	343	1568	582	576	595	2461	1784	1678	1587	1671	429	420	1381	1888	1810	1459	1075	1904	1429
ENSG00000060982	429	221	118	27	188	64	824	163	3509	239	150	202	272	228	298	0	30	89	121	311	131	4041	639	360	254	2783	646	2522	334	934	38	1537	105	373	158	5495	4222	3350	1069	1880	197	206	5081	4549	3487	2194	818	1820	4446
ENSG00000061273	540	1070	385	633	472	415	779	761	157	812	517	925	711	918	673	0	109	728	463	725	597	250	752	650	892	236	909	210	429	74	256	180	425	799	593	318	249	198	86	157	222	797	199	235	361	280	88	177	245
ENSG00000061337	52	546	8	13	20	11	95	23	3	9	23	8	32	8	22	0	3	10	20	21	31	0	49	61	598	1	54	0	18	1	12	0	24	80	17	0	0	0	3	1	10	340	1	0	2	0	0	0	0
ENSG00000061455	0	5	1	13	1	0	5	0	1	2	1	3	1	0	0	0	3	4	1	2	0	1	2	1	0	0	0	4	2	1	1	0	0	0	0	7	1	0	2	2	0	1	6	1	1	0	0	0	1
ENSG00000061492	0	1	1	1	0	0	0	1	1	0	1	2	0	0	3	0	1	0	2	0	1	0	2	0	1	0	0	0	0	0	0	0	3	0	0	0	0	0	0	0	0	0	0	0	0	0	0	0	0
ENSG00000061656	5	11	3	3	5	7	4	5	3	19	11	4	17	9	8	0	14	8	10	7	12	7	7	13	18	3	3	6	5	7	4	4	4	8	17	6	4	4	1	1	9	20	3	2	9	6	6	1	8
ENSG00000061676	261	295	99	301	99	165	166	313	58	70	141	96	95	119	141	0	64	99	103	110	155	82	68	206	208	47	63	30	79	14	62	13	80	107	265	99	92	60	26	19	113	218	85	81	46	27	12	9	39
ENSG00000061794	1922	465	301	170	376	185	920	368	1251	661	255	706	461	879	356	0	64	713	195	859	287	1399	920	1786	527	1271	1060	1191	607	775	247	959	436	766	1012	1448	1239	1261	787	857	1035	360	1393	990	1021	959	597	887	1238
ENSG00000061918	5	67	4	36	5	28	7	73	1	1	31	3	49	1	39	0	27	5	43	10	55	1	3	10	56	2	4	4	0	21	0	18	1	7	4	3	3	6	14	16	0	48	0	2	0	9	12	21	0
ENSG00000061936	825	948	847	739	1038	425	1266	726	668	974	483	1168	589	1232	596	0	237	1341	572	896	493	735	1110	842	896	669	1337	673	776	590	536	612	1083	1113	903	830	634	654	500	547	374	676	765	764	712	790	438	714	800
ENSG00000061938	524	1580	2092	1622	1661	730	1176	1164	449	1317	664	1620	787	1837	894	0	404	2171	963	1125	743	853	1310	550	1327	478	1452	612	873	800	1296	620	1620	1315	802	885	522	580	791	656	203	1203	412	735	599	613	650	734	439
ENSG00000061987	1076	1304	1238	1184	1279	724	1261	1038	850	837	563	1184	673	1366	793	1	363	1441	851	1017	777	1113	1325	952	1313	937	1169	950	704	918	842	947	1253	1199	994	1317	994	1040	975	983	330	1017	1134	1055	1065	967	917	1187	1133
ENSG00000062038	2	2	3	2	6	1	0	0	0	1	2	4	0	0	4	0	18	1	0	1	2	0	0	4	8	2	4	0	1	0	4	0	5	0	0	0	0	0	0	0	0	1	0	0	0	0	0	0	0
ENSG00000062096	0	1	6	0	1	4	3	2	0	1	0	0	1	0	1	0	5	0	0	0	0	0	6	0	0	2	0	0	3	0	2	0	0	0	0	1	0	0	1	0	0	0	0	0	0	0	0	0	0
ENSG00000062194	3347	2055	1408	1303	1916	935	2770	1795	1150	1556	1060	2617	1237	3082	1487	0	292	3404	1252	3014	1437	1142	2383	2843	1874	1031	2536	1142	1926	862	1345	954	2143	2784	2805	1239	1150	1192	941	973	1764	1557	1140	1032	1191	1079	928	1106	1154
ENSG00000062282	57	3	7	3	1	2	30	0	62	29	2	25	4	12	3	0	5	15	3	12	4	4	36	52	1	41	49	88	1	137	2	113	7	19	15	6	53	94	98	90	27	5	55	4	49	37	67	74	38
ENSG00000062370	7	3	6	1	1	6	4	29	90	4	5	6	6	8	11	0	7	10	11	22	16	102	10	1	8	80	10	57	4	4	0	26	4	22	4	70	65	64	1	15	6	4	79	81	82	81	5	26	95
ENSG00000062485	2493	1756	1445	1414	1492	908	2696	1320	2419	1669	869	1655	1254	2046	1077	1	355	1874	1200	1769	1086	2849	2119	2538	1736	2875	2599	2466	1242	1798	903	2243	1859	2298	2471	3415	2995	2930	2040	2339	1065	1153	3238	2159	2653	2422	1482	2521	2879
ENSG00000062524	17	8	4	9	28	1	33	7	0	101	12	249	7	150	7	0	14	73	9	27	4	1	358	23	6	1	334	3	276	0	76	0	178	340	2	1	1	5	0	1	10	13	0	0	2	1	1	1	2
ENSG00000062582	36	15	1	3	9	6	28	8	23	16	4	24	21	25	6	0	2	29	1	32	5	32	21	41	6	25	24	23	24	15	1	19	5	32	24	27	26	23	7	6	35	16	30	24	16	24	8	9	29
ENSG00000062598	831	1666	800	1247	970	838	1449	1685	699	732	816	824	1096	1030	1115	1	325	1058	990	939	1198	1276	1067	789	1445	784	1246	881	729	698	572	795	1024	1643	802	1462	818	1015	783	750	363	1236	919	1114	766	934	578	859	824
ENSG00000062650	2140	1601	1276	1139	1608	679	2105	1306	1520	1371	820	1732	919	1980	997	1	362	2123	978	1792	1029	1809	1778	1944	1603	1553	1937	1380	1191	1275	927	1347	1658	1725	2005	2064	1726	1529	1207	1310	824	1195	1617	1616	1650	1465	1135	1561	1639
ENSG00000062716	2780	920	790	715	769	546	1677	893	2745	847	570	951	801	1034	793	3	196	1320	724	1600	772	3633	1231	2504	945	3518	1424	3391	749	4097	494	3315	914	1516	3107	4112	3811	3427	4328	3530	1321	716	3170	3033	4001	3560	3618	3672	3187
ENSG00000062725	662	692	717	499	742	321	937	544	602	511	325	758	281	891	350	0	208	1029	362	611	432	808	646	635	621	570	679	612	440	616	526	597	787	789	875	818	704	611	564	561	374	420	725	699	683	541	560	752	714
ENSG00000062822	633	458	230	164	304	132	781	213	409	660	188	482	307	532	178	0	63	408	183	529	224	579	554	667	405	345	746	311	374	371	173	336	318	523	386	750	484	394	395	358	367	233	500	451	409	326	296	403	402
ENSG00000063015	10	6	4	5	2	3	7	5	2	6	1	4	1	5	9	0	10	0	11	9	6	0	4	5	10	0	1	1	6	1	1	3	2	1	3	1	1	1	0	3	0	8	1	1	1	1	1	0	4
ENSG00000063046	6911	2448	2613	1803	3115	950	5741	1875	2679	4604	1470	6502	1849	7088	1848	4	511	6444	1861	5742	1787	3444	5997	6755	2348	3004	6488	3191	4476	2541	2277	2901	4188	5524	5022	4255	3602	3618	3132	3424	3205	1742	3401	4420	4450	3774	2341	4080	3515
ENSG00000063127	27	126	8	17	18	28	59	64	7	79	31	87	43	55	51	0	8	25	20	61	47	24	73	20	96	10	66	12	37	0	12	0	38	64	7	249	90	143	74	63	7	58	227	143	89	73	23	58	159
ENSG00000063169	117	252	228	197	225	111	276	215	95	215	149	244	153	309	176	0	55	226	169	234	216	142	259	179	197	109	240	99	199	89	135	80	244	280	179	117	93	120	101	100	47	208	124	99	180	124	78	138	129
ENSG00000063176	167	314	127	110	159	85	322	179	216	212	183	160	172	268	151	0	43	155	118	167	129	218	204	195	193	334	255	291	152	125	74	184	162	247	130	282	450	308	109	192	93	209	332	166	485	306	89	240	297
ENSG00000063177	14217	3817	6636	3126	6639	1840	9698	3107	3748	8358	2935	11355	3750	11945	3126	14	1431	13976	3008	10570	2581	4558	11537	13027	3784	3910	11973	4530	7963	4027	6449	4286	8791	10191	11557	4958	4670	4779	4980	4641	9207	2765	4351	4195	4526	4331	3369	4778	4012
ENSG00000063180	131	100	11	16	24	24	240	117	76	104	52	133	50	123	77	0	13	32	15	239	73	129	155	111	78	58	154	34	88	5	10	4	26	252	22	188	62	35	15	17	65	47	92	194	79	42	7	9	59
ENSG00000063241	396	138	34	29	51	54	406	86	353	253	98	199	170	192	120	0	9	103	48	266	78	347	304	406	196	329	357	358	149	58	15	129	42	253	154	364	308	385	51	124	310	125	387	203	224	284	33	116	345
ENSG00000063244	3528	3483	3108	3379	3581	1637	4442	2162	2180	2983	1766	3032	1942	4117	2071	2	1032	5442	2342	3238	1911	2583	3364	3644	3069	1976	3942	2520	2681	2421	2330	2440	3862	3337	3842	2733	2079	2579	2420	2293	2327	2641	2550	2098	1953	2337	1942	2694	2378
ENSG00000063245	312	486	361	332	349	162	490	265	707	352	266	354	288	397	271	0	106	407	270	355	268	995	289	337	414	964	407	776	302	542	191	672	318	412	393	1200	1168	994	745	723	153	346	912	916	1263	905	474	850	967
ENSG00000063322	560	726	628	615	790	326	965	519	535	576	351	783	386	800	434	0	224	1040	453	678	422	670	636	650	687	687	847	723	578	639	460	648	801	731	724	772	828	744	623	574	371	594	664	609	730	698	510	730	744
ENSG00000063438	335	96	35	39	71	9	322	75	1141	475	68	361	119	349	99	0	35	99	28	423	105	431	437	404	74	656	589	435	199	407	19	478	98	443	233	725	1293	760	647	805	162	37	1920	514	1210	727	451	1000	1593
ENSG00000063515	2	0	0	0	2	0	0	0	0	0	0	0	0	0	0	0	3	0	0	0	0	0	0	0	0	0	3	0	0	0	0	0	0	1	0	0	0	0	0	0	0	0	0	0	0	0	0	0	0
ENSG00000063587	423	628	260	279	309	170	497	353	112	350	250	456	282	429	253	1	146	361	343	291	251	184	486	407	626	148	508	144	219	129	212	114	324	407	268	178	160	128	127	107	116	389	117	108	123	98	99	125	148
ENSG00000063601	1277	883	484	385	674	326	1069	501	460	873	384	928	480	1134	429	0	99	825	546	858	456	853	959	1139	864	393	1063	423	684	101	456	224	813	1044	871	672	365	367	102	183	451	660	450	506	359	353	92	247	472
ENSG00000063660	8	33	10	1	23	15	32	12	4	22	19	3	27	43	21	0	9	29	10	17	15	9	21	14	29	1	11	14	22	10	22	2	36	27	33	13	6	20	14	13	23	24	3	7	6	16	4	5	3
ENSG00000063761	59	44	46	75	73	47	103	49	181	77	24	96	32	106	50	0	21	97	47	56	23	256	84	69	36	212	119	227	68	167	51	235	89	103	129	249	221	242	140	193	54	40	294	215	175	183	124	262	210
ENSG00000063854	323	357	315	266	328	161	533	269	618	336	186	481	256	635	199	0	93	724	220	495	226	803	337	321	333	655	386	670	334	486	203	598	372	394	529	850	723	602	496	555	238	253	793	702	607	638	447	657	740
ENSG00000063978	1558	1635	1344	1627	1397	844	1808	1262	808	1214	735	1428	853	1705	1027	1	472	1862	1040	1388	860	922	1558	1593	1618	735	1756	872	1054	790	915	758	1383	1460	1543	1125	972	934	794	766	764	1281	887	803	894	800	672	942	795
ENSG00000064012	1878	1683	1493	1909	1892	836	2047	1315	344	1965	1017	2906	867	3775	1095	6	714	3159	1342	2156	1181	633	2329	1701	1269	467	2478	428	1814	248	1443	343	2482	2626	1464	802	684	556	289	413	736	1200	535	622	602	478	202	465	465
ENSG00000064042	10	49	34	14	13	9	10	8	10	10	31	15	32	0	31	0	45	0	30	14	28	10	11	18	28	11	1	10	25	8	20	10	7	2	1	9	8	15	1	5	1	20	7	4	3	9	2	2	7
ENSG00000064102	1482	449	439	249	574	194	929	313	503	607	229	571	263	713	252	0	56	734	242	737	257	527	807	1181	489	468	859	498	531	457	279	403	528	700	905	515	441	523	411	393	683	392	494	384	424	430	335	409	475
ENSG00000064115	305	620	299	384	343	256	531	537	1014	341	269	449	340	414	356	0	117	394	268	381	271	1635	448	407	558	1253	468	1063	262	867	170	1015	352	368	349	2536	1759	1634	1062	1243	219	436	1542	1628	1439	1230	696	1391	1361
ENSG00000064195	4	4	9	0	5	2	0	1	1	3	1	2	6	0	1	0	5	0	5	7	0	0	1	1	5	0	0	0	5	1	0	2	0	1	1	6	0	0	0	1	0	0	0	3	1	0	0	0	0
ENSG00000064199	32	5	7	2	10	2	11	0	41	10	3	20	5	15	15	0	9	27	6	35	7	55	23	23	12	68	25	40	22	21	7	26	7	17	26	67	57	58	36	34	36	4	63	39	55	38	11	24	54
ENSG00000064201	13	138	72	77	136	54	171	160	154	211	26	283	25	209	52	0	21	191	30	179	33	372	108	21	137	75	159	68	54	25	18	29	57	80	41	346	89	68	16	39	10	141	123	200	51	38	9	16	75
ENSG00000064205	0	0	0	0	0	0	0	0	0	1	0	0	0	0	0	0	4	0	0	0	0	0	0	1	0	0	1	0	0	0	0	0	0	0	0	0	0	0	0	0	0	0	0	0	0	0	0	0	0
ENSG00000064218	0	0	0	0	0	0	0	0	0	0	0	0	0	0	0	0	2	0	0	0	1	0	0	1	0	0	0	0	0	0	0	0	0	0	0	0	0	0	0	0	0	0	0	0	0	0	0	0	0
ENSG00000064225	3	0	1	1	0	0	2	0	692	1	3	1	2	0	7	0	14	0	5	0	9	975	3	1	1	679	0	683	0	373	1	708	0	2	1	1126	749	822	441	706	0	2	763	820	695	604	301	773	756
ENSG00000064270	3	11	8	2	7	2	8	4	3	7	7	13	9	7	7	0	13	2	4	1	13	4	8	5	10	5	7	2	6	1	4	3	5	4	3	5	4	6	0	4	0	2	5	3	1	1	1	1	2
ENSG00000064300	0	2	16	20	5	4	6	6	3	0	6	1	4	3	10	0	32	23	14	0	6	0	0	2	0	1	0	2	3	2	12	4	11	2	12	0	0	0	2	3	6	3	0	0	0	0	1	6	0
ENSG00000064309	39	29	100	6	49	11	27	11	2	27	13	45	16	78	15	0	34	72	22	30	15	5	47	44	14	7	27	7	28	1	41	5	60	24	51	2	8	7	12	2	5	16	2	3	5	7	2	2	3
ENSG00000064313	1134	756	586	573	697	350	1050	497	702	612	375	697	467	864	377	0	185	867	393	681	378	694	871	1037	659	723	857	635	494	623	389	657	666	755	969	778	833	739	583	606	347	591	783	593	699	636	510	699	704
ENSG00000064393	677	5131	227	2129	310	1892	1074	3464	1006	736	1504	636	2028	694	1850	0	217	411	1872	715	1845	1805	916	722	4833	1554	1026	1009	458	595	189	1032	496	959	529	1953	1930	1137	606	1104	253	3325	1042	1451	2667	1272	567	1510	1058
ENSG00000064419	1055	1034	596	566	713	419	1181	646	1259	756	411	833	576	987	568	0	214	987	559	794	540	1363	985	1073	921	1261	1161	1106	632	925	449	1029	778	905	1048	1625	1483	1213	919	917	468	705	1535	1119	1372	1095	836	1258	1346
ENSG00000064489	0	0	0	0	0	0	0	0	0	0	0	0	0	0	0	0	0	0	0	0	0	0	0	0	0	0	0	0	0	0	0	0	0	0	0	0	0	0	0	0	0	0	0	0	0	0	0	0	0
ENSG00000064490	403	270	129	154	179	112	530	335	355	295	194	349	230	392	224	0	55	383	122	579	299	335	436	438	249	308	471	282	282	91	127	159	218	521	371	408	408	312	163	181	271	173	525	301	393	253	126	191	460
ENSG00000064545	188	181	106	92	139	78	258	153	230	216	81	187	127	209	114	0	30	195	96	166	118	171	230	228	127	200	271	186	151	115	100	156	150	216	121	154	206	228	115	149	77	151	177	135	208	182	69	157	179
ENSG00000064547	173	300	163	91	233	65	419	107	166	267	148	339	155	337	170	0	32	227	118	216	149	218	310	174	273	188	405	150	186	45	90	84	178	344	84	317	233	161	102	145	48	216	171	226	277	159	51	142	158
ENSG00000064601	683	616	908	678	747	211	744	247	4284	688	454	889	572	1034	426	1	424	1351	604	585	427	8874	784	688	622	6905	920	6917	580	8970	798	8776	1067	685	860	11841	9040	9534	11635	10093	351	403	7237	10902	10528	8574	9816	11795	9161
ENSG00000064607	1348	2114	1799	1953	2182	995	2123	1381	1039	1483	969	1681	984	2308	1163	4	546	2204	1308	1543	1244	1480	1755	1183	1629	1149	2083	1301	1272	1362	1182	1326	2099	2056	1459	1699	1410	1399	1306	1340	580	1497	1393	1321	1414	1313	1209	1741	1456
ENSG00000064651	474	437	455	293	387	206	491	228	159	245	227	249	261	408	226	0	175	374	225	361	240	214	378	522	409	196	428	259	236	356	303	304	413	323	376	169	164	240	269	245	245	397	162	200	185	249	237	367	232
ENSG00000064652	35	109	35	25	31	21	78	53	334	21	24	44	50	44	66	0	18	26	31	51	29	785	55	45	49	478	59	456	41	336	29	386	43	57	23	897	480	516	446	429	8	49	468	786	494	420	360	451	504
ENSG00000064655	0	0	2	2	0	0	1	0	2	2	3	1	2	0	5	0	0	0	0	1	0	2	1	3	0	3	0	0	2	0	0	0	0	0	2	0	0	0	0	0	0	2	3	0	0	0	0	1	0
ENSG00000064666	477	772	369	227	681	165	1683	489	458	885	365	1221	637	1325	609	0	125	650	301	1103	401	994	886	510	871	1158	1096	742	714	474	322	674	595	1078	481	887	1090	650	395	507	311	540	560	633	1466	701	385	715	654
ENSG00000064687	187	1101	4306	2470	3752	670	1012	578	262	976	463	1574	399	2538	563	3	1026	3935	1030	545	435	689	921	280	818	640	975	850	1164	1375	2650	1287	2959	814	964	676	595	776	1491	1132	198	869	318	578	1004	1045	1326	1537	420
ENSG00000064692	0	0	0	4	0	0	0	0	1	1	0	2	1	0	0	0	11	0	0	0	0	2	0	0	0	0	0	1	0	0	0	0	0	0	0	2	0	0	0	0	0	0	0	1	0	0	0	0	2
ENSG00000064703	983	574	372	311	492	250	766	416	398	507	290	671	285	806	307	0	113	729	321	723	328	556	732	804	561	432	793	456	503	436	243	441	550	613	737	604	486	519	462	475	453	456	470	446	436	487	360	518	452
ENSG00000064726	1804	1205	668	871	897	587	1472	971	2067	893	688	1171	861	1399	719	2	192	1627	690	1547	729	2491	1162	1743	1273	2019	1229	2306	818	1644	557	2120	919	1178	1479	3005	2288	2681	2112	2067	1101	912	2572	2277	2012	2080	1485	2155	2372
ENSG00000064763	209	89	34	27	64	20	230	37	319	116	43	113	83	77	57	0	7	41	44	141	41	622	95	136	126	444	99	257	39	28	30	104	41	87	66	978	510	357	42	129	60	39	750	559	526	359	44	170	655
ENSG00000064787	21	74	53	42	29	35	13	41	24	11	45	21	45	4	42	0	50	6	56	25	29	8	40	22	55	22	9	6	46	9	32	13	17	6	0	7	9	8	5	5	4	50	27	4	14	1	8	2	21
ENSG00000064835	0	6	0	3	0	3	0	1	1	0	6	2	3	4	1	0	8	1	4	1	1	0	0	0	6	4	1	0	1	0	0	0	1	0	0	1	1	1	0	0	0	1	0	2	0	0	0	2	0
ENSG00000064886	53	59	17	18	29	58	424	1398	27	69	36	144	23	61	28	0	9	34	8	193	147	38	66	40	55	28	59	35	34	84	10	57	12	130	10	47	94	46	63	51	23	56	72	34	115	29	87	96	56
ENSG00000064932	2596	1071	441	222	656	253	1775	682	1666	1271	571	1243	696	1525	704	3	80	991	442	1451	706	1022	1155	2840	953	1299	1437	1325	821	599	257	779	714	1598	1395	1020	1520	1272	556	736	1045	815	1861	746	1955	1472	624	1009	1710
ENSG00000064933	884	443	527	463	603	283	638	360	245	438	204	643	225	669	229	1	104	915	319	626	242	295	675	670	360	280	674	277	399	405	355	397	628	557	560	369	315	269	364	371	288	349	330	244	267	228	270	387	255
ENSG00000064961	657	520	518	358	683	251	826	464	1968	473	343	550	380	901	405	0	133	934	323	718	376	1720	671	564	576	1043	724	1649	648	1319	399	1363	624	774	663	2572	1194	1699	1457	1305	658	454	2135	1581	1003	1268	1081	1232	1499
ENSG00000064989	2	17	0	7	0	8	2	2	23	8	3	6	4	10	3	0	9	3	1	7	2	66	4	0	20	45	6	29	1	12	7	16	6	1	2	76	42	57	5	7	0	13	31	54	41	37	14	24	34
ENSG00000064995	549	428	322	197	360	180	508	311	405	314	228	453	252	479	248	1	85	476	215	422	241	552	503	505	451	369	511	441	276	373	200	438	395	425	450	537	490	522	402	424	307	355	459	495	505	445	351	520	497
ENSG00000064999	173	332	232	137	270	126	368	249	340	206	99	254	147	283	151	0	35	300	166	211	151	517	266	224	300	440	281	413	219	295	131	361	232	305	188	612	499	507	285	397	85	223	384	409	454	477	261	494	382
ENSG00000065000	1326	2359	1631	2027	1673	1137	2423	1749	2923	1525	1062	1462	1376	1880	1320	3	589	1977	1477	1579	1476	3361	1541	1472	2059	2857	1991	2890	1191	2351	1104	2476	1779	2087	1836	3717	3089	3106	2255	2332	747	1848	3320	2965	3039	2971	2061	2943	3387
ENSG00000065029	430	394	590	417	601	219	648	342	500	574	207	652	276	832	263	0	110	706	275	562	267	499	645	371	394	340	663	472	518	410	378	442	617	668	440	479	393	476	425	414	246	314	524	448	416	456	338	482	556
ENSG00000065054	10	55	46	53	32	17	21	17	8	20	17	26	19	27	16	0	23	52	15	32	13	7	31	21	35	8	24	2	18	12	15	13	33	14	10	6	2	8	10	11	3	11	4	0	4	6	0	6	3
ENSG00000065057	154	39	8	2	16	2	113	16	46	102	24	63	10	63	24	0	7	25	8	56	14	71	96	139	59	42	119	75	49	18	5	24	16	57	56	66	41	53	14	30	99	36	55	43	41	48	8	15	59
ENSG00000065060	379	546	155	209	254	206	467	492	942	352	229	358	249	345	339	0	61	250	265	301	349	1175	491	408	555	1347	508	1092	265	532	140	718	271	575	225	1301	1318	1140	587	668	190	397	1080	1188	1401	1333	601	1211	1278
ENSG00000065135	2531	1566	1016	1096	1105	723	1936	1149	1840	1001	855	1276	1108	1572	966	0	326	2166	1045	1838	947	2318	1580	2357	1556	2235	1644	1968	1166	1949	805	2055	1313	1602	3094	2889	2610	2416	2181	2075	1686	1110	2318	2035	2317	2175	1837	2465	2215
ENSG00000065150	6014	1662	992	559	1254	573	3344	1055	1577	2647	931	2451	1264	2763	1059	3	217	1891	827	2743	939	1824	3156	5281	1704	1584	3361	1636	1742	1135	687	1350	1347	2417	3272	1831	1711	1627	1173	1231	2614	1140	1687	1218	1361	1370	917	1278	1474
ENSG00000065154	1528	646	810	891	864	511	963	506	1231	557	369	807	469	1028	522	2	423	1644	659	957	466	1167	910	1432	603	1619	933	2120	748	1688	756	1819	1056	833	2178	1162	1661	2188	1711	1868	1006	517	1321	900	1566	2103	1559	2023	1577
ENSG00000065183	2511	630	414	372	505	215	1424	477	459	1050	394	1144	527	1099	468	1	129	1064	351	1196	412	480	1432	2501	713	463	1646	445	757	391	391	391	625	1027	1598	524	441	434	400	469	1066	438	549	339	416	404	256	435	482
ENSG00000065243	777	887	1028	731	1111	422	995	552	613	620	392	852	452	1151	432	1	283	1341	525	874	445	848	809	625	860	671	865	694	556	972	757	866	1027	972	822	1098	786	796	1021	776	304	588	719	1013	827	670	955	1060	713
ENSG00000065268	819	282	141	81	201	125	573	245	376	379	199	373	336	426	224	0	31	341	173	411	198	393	677	820	354	373	746	436	431	230	108	294	266	548	453	328	391	374	250	258	650	257	398	339	410	443	274	368	505
ENSG00000065308	87	262	258	291	278	122	187	150	170	181	115	272	72	347	129	0	106	267	158	147	89	323	196	92	220	193	200	278	171	497	155	403	315	154	110	367	271	289	440	326	28	220	248	307	301	320	356	491	261
ENSG00000065320	3	6	4	10	4	13	2	15	4	6	3	4	7	4	14	0	8	5	1	12	1	2	20	8	6	0	9	3	10	8	3	3	10	8	8	1	3	2	5	3	3	13	6	0	5	9	2	6	2
ENSG00000065325	2	5	3	5	1	0	0	0	3	2	1	1	2	0	6	0	5	1	3	0	1	0	1	1	2	0	0	0	3	2	0	0	1	0	0	1	1	0	0	0	0	1	3	0	0	0	0	0	10
ENSG00000065328	379	155	12	12	13	18	155	28	12	307	47	201	84	136	35	0	16	4	18	93	37	0	190	405	132	0	208	2	31	2	4	4	2	53	35	2	0	2	0	3	90	32	0	0	1	1	0	1	2
ENSG00000065357	2569	1034	1706	570	2218	348	3145	564	162	3469	705	4224	808	4391	732	3	252	3679	714	3194	702	275	3461	2422	838	241	4206	193	1759	152	1291	181	2574	3844	1878	314	383	251	185	242	783	632	253	228	423	267	179	295	308
ENSG00000065361	8	55	55	30	16	22	46	61	6	53	18	59	36	24	36	0	34	14	43	42	33	2	29	28	23	10	20	3	48	7	20	5	23	26	3	1	1	2	1	0	0	39	5	1	2	1	2	5	1
ENSG00000065371	0	0	0	0	0	0	0	0	0	0	0	0	0	0	0	0	0	0	0	0	0	0	0	0	0	0	0	0	0	0	0	0	0	0	0	0	0	0	0	0	0	0	0	0	0	0	0	0	0
ENSG00000065413	1214	2105	659	1289	1050	1070	1597	1635	276	955	886	1235	1111	1157	1090	1	202	1040	1133	1089	1042	417	1532	1020	2121	357	1543	331	775	419	483	413	982	1454	696	639	486	469	387	555	257	1608	384	489	573	490	425	669	352
ENSG00000065427	7458	1856	1298	1239	1777	886	3751	1631	2343	2840	1228	3247	1859	3548	1417	4	278	3935	1243	4111	1184	2463	3657	7237	2113	2271	4256	2122	2565	1736	1197	1948	2055	3255	5963	2460	2371	2215	1662	1718	4324	1297	2539	1742	1901	1737	1248	1910	2246
ENSG00000065457	159	213	393	261	406	126	300	179	213	257	101	401	101	407	103	1	95	612	161	300	138	251	286	202	160	241	352	207	197	295	386	260	527	398	289	326	299	298	369	324	97	137	328	221	275	213	287	384	251
ENSG00000065485	228	21	51	16	28	11	142	36	482	117	38	60	42	62	27	0	7	51	31	105	50	205	116	212	32	212	153	206	70	118	43	184	35	131	142	186	222	180	103	134	123	20	282	160	163	118	82	119	264
ENSG00000065491	203	293	176	124	220	102	444	229	403	213	164	227	200	254	209	0	34	258	157	312	201	423	253	230	212	331	310	344	224	175	100	212	215	349	273	410	319	333	145	159	174	257	375	355	363	282	138	214	417
ENSG00000065518	1772	639	411	306	545	286	1222	575	1403	755	429	844	558	987	464	1	130	980	364	1089	444	1684	1016	1392	778	1431	1112	1532	689	961	306	1124	618	992	1095	1595	1505	1370	1054	1058	1176	487	1685	1281	1442	1300	719	1115	1552
ENSG00000065526	1505	3315	2179	2670	2081	1184	2975	1880	1815	1682	1609	1851	1848	2251	1692	3	1017	2183	1924	2022	2244	2000	2123	1749	3016	1865	2573	1823	1225	2385	1508	2110	2445	2827	1735	2092	1827	1809	2097	1801	457	2250	1944	2000	2236	2117	2219	2762	2064
ENSG00000065534	31	43	36	30	24	12	34	17	14	20	28	37	24	15	38	0	46	15	12	32	24	15	40	28	46	15	25	17	21	5	15	14	28	21	6	20	15	8	9	11	13	29	18	14	16	5	4	11	13
ENSG00000065548	3575	1149	910	903	1090	529	1917	980	1331	1108	656	1520	813	1765	739	2	320	2052	716	2351	790	1446	1690	2868	1099	1307	1723	1301	1137	1027	883	1272	1218	1686	2742	1513	1459	1449	1081	1239	1876	892	1540	1218	1323	1314	898	1323	1461
ENSG00000065559	1116	723	579	505	565	352	809	555	619	609	355	709	454	986	482	2	145	890	441	767	419	710	890	1058	679	614	865	612	572	539	373	546	581	725	1004	786	739	725	593	593	549	468	802	632	683	638	492	716	788
ENSG00000065600	329	195	114	143	204	133	239	157	503	194	112	187	137	212	169	0	41	239	120	206	104	643	220	306	189	660	214	555	177	388	101	523	168	194	241	793	868	720	520	585	158	167	637	591	701	579	350	594	725
ENSG00000065609	2	5	27	3	7	3	12	9	5	6	21	5	12	0	19	1	16	2	12	2	10	3	27	14	14	5	6	0	8	1	6	2	4	1	0	1	1	1	0	1	0	10	3	1	0	0	2	3	3
ENSG00000065613	1865	2331	853	1592	1314	981	1639	1518	1572	1088	1008	1549	1354	2191	1347	3	320	2003	1245	1701	1128	1777	1862	1715	2318	1453	1709	1432	1152	1106	944	1231	1548	1733	1386	1605	1421	1499	1039	1125	730	1649	1400	1561	1512	1476	1097	1398	1670
ENSG00000065615	1138	643	476	464	808	318	750	448	1847	490	328	667	378	827	418	0	137	1068	421	881	342	1993	767	946	679	1895	685	2181	558	2015	426	2095	730	684	1431	2334	2081	2471	2318	1874	828	460	2238	2016	2093	2015	1796	2417	2026
ENSG00000065618	3	9	4	0	4	1	2	8	1	5	12	2	10	0	4	0	21	2	3	3	4	0	3	0	1	0	0	0	1	0	1	0	2	2	1	1	0	0	0	2	0	2	1	1	0	1	0	1	0
ENSG00000065621	14	15	30	24	31	12	10	7	11	11	9	20	10	33	14	0	27	30	32	19	25	11	33	10	12	4	14	7	13	5	16	3	21	11	18	6	7	6	4	8	9	10	9	7	4	3	4	6	10
ENSG00000065665	110	158	198	168	230	80	178	117	43	129	89	144	82	204	73	0	74	205	133	109	97	60	133	108	112	59	153	73	94	97	111	100	158	152	143	78	62	91	110	68	42	127	71	45	73	97	68	89	63
ENSG00000065675	1137	2114	475	890	871	936	1857	1669	9	920	867	1059	1007	1208	1063	1	161	1165	1070	1284	1164	12	1350	1058	2008	4	1565	11	1039	4	343	7	912	1407	855	2	4	2	7	6	499	1345	10	0	4	4	3	9	7
ENSG00000065717	95	71	21	8	29	7	22	11	0	71	42	50	25	90	35	0	12	49	34	23	14	0	73	50	34	0	80	1	52	1	16	0	35	23	25	0	0	0	0	2	24	32	0	1	0	1	1	0	1
ENSG00000065802	446	1296	536	685	628	401	899	836	888	681	443	848	550	795	588	0	227	722	593	558	534	1414	720	421	1048	734	869	773	524	385	314	497	608	736	440	1741	697	723	459	500	166	934	1002	1671	590	697	290	496	899
ENSG00000065809	5935	4338	3187	4223	3267	2184	4375	3425	1588	2879	2072	4072	2708	4640	3002	2	893	4952	3088	4468	2188	1228	4727	5496	4604	1444	4952	1670	3473	1993	2336	1786	3674	4455	6058	1509	1270	1607	1884	1683	3255	3471	1531	854	1140	1188	1471	1606	1286
ENSG00000065833	74	170	64	82	60	75	120	161	2181	75	108	125	117	104	131	1	30	127	89	86	83	1052	357	69	180	1154	390	1534	226	739	176	554	252	325	35	685	532	855	398	230	34	119	1596	332	313	517	240	237	1034
ENSG00000065882	758	927	706	595	1000	448	1325	572	2066	820	415	961	535	1232	554	0	136	1448	353	1025	329	2965	929	701	920	2110	1003	1772	626	1376	557	1610	901	954	1402	3921	2153	2206	1861	2031	472	652	2515	2914	1923	1901	1334	1983	2422
ENSG00000065883	1019	1543	1142	1205	1219	592	1614	1017	974	956	551	1432	700	1453	692	1	258	1465	740	1046	731	1221	1229	978	1262	870	1321	973	787	814	675	822	1159	1199	893	1229	978	972	868	809	405	1089	1052	1076	969	954	743	1011	971
ENSG00000065911	9922	2845	801	1888	900	1338	2616	2375	5103	1747	1858	1611	2632	1905	2537	0	479	1232	1890	1857	1942	2405	4229	8955	2993	4185	5011	4526	2570	2527	711	2536	1398	2771	4342	2333	4030	4298	3025	2870	4628	2555	6007	1379	2986	3212	2213	2914	4391
ENSG00000065923	35	3	22	1	55	0	76	4	93	68	4	31	10	47	13	0	6	53	11	67	6	96	62	55	3	42	91	45	28	44	24	76	40	64	92	189	84	84	77	90	25	0	129	76	31	31	18	43	70
ENSG00000065970	365	733	550	486	589	218	549	392	770	473	355	617	364	687	408	0	155	646	353	451	372	762	542	366	542	678	621	628	373	609	368	638	643	604	367	740	641	664	629	645	105	537	791	728	711	686	674	890	798
ENSG00000065978	11787	3084	3816	2420	3869	1351	7688	2234	12902	6125	2019	5980	3063	6848	2394	1	955	7413	2245	6571	1963	19432	7963	11370	3022	14700	9028	13905	5015	15927	3064	15398	4747	5575	12995	23075	15724	15789	17713	14788	9112	2108	16141	20109	15201	12751	14122	16449	15886
ENSG00000065989	45	747	24	54	23	109	172	348	562	70	343	68	526	61	400	0	28	18	117	64	394	608	140	59	616	821	182	696	68	282	12	386	31	123	13	754	1013	800	344	380	27	487	748	433	952	598	144	348	617
ENSG00000066027	1275	1843	1384	1652	1245	710	1751	1518	1289	918	958	1403	983	1491	1073	2	454	1651	1007	1265	992	1820	1266	1264	1918	1121	1452	977	941	1070	998	963	1292	1293	1388	1956	1109	1022	1061	916	849	1380	1319	1470	1109	887	771	1039	1186
ENSG00000066032	4	24	27	4	7	4	10	2	3	7	10	6	5	1	2	0	18	0	16	5	6	1	4	7	8	2	0	2	23	2	7	4	4	1	0	0	0	0	3	0	0	5	5	2	0	0	0	1	1
ENSG00000066044	1277	1150	573	544	680	421	1676	826	1003	982	541	1050	718	1256	663	1	145	1035	605	1116	700	1107	1133	1171	1091	1020	1468	1078	764	763	354	849	750	1215	1061	1302	1068	1163	777	811	809	860	1192	965	979	937	604	910	1105
ENSG00000066056	1	91	3	6	1	21	0	47	47	1	31	5	16	3	37	0	13	0	6	0	27	27	0	0	69	20	0	23	0	6	0	5	1	1	1	148	38	38	14	17	0	61	142	15	3	7	1	3	11
ENSG00000066084	930	581	590	584	548	370	750	610	994	515	558	628	706	748	644	1	123	891	581	584	582	1416	1089	803	581	1187	1118	1284	577	1023	492	1228	746	1099	1085	1379	1510	1592	1216	1344	336	418	1177	2114	2543	2538	1162	2356	2263
ENSG00000066117	916	1058	780	727	975	482	1385	776	455	925	519	989	666	1184	649	0	216	1207	699	952	682	640	1161	1006	958	584	1238	589	781	438	479	531	1017	1015	1226	764	643	644	541	522	453	769	609	578	582	542	349	559	598
ENSG00000066135	584	798	641	652	678	323	799	546	667	433	375	527	373	539	499	0	214	760	505	509	448	765	709	577	743	715	790	715	469	844	428	773	691	609	568	864	791	767	912	798	253	599	806	679	781	765	801	863	792
ENSG00000066136	539	626	362	374	469	210	921	535	882	471	320	496	443	614	414	0	109	506	337	619	463	947	550	584	579	818	681	805	415	422	214	592	400	689	484	1004	930	825	482	635	332	452	1045	812	807	787	313	650	941
ENSG00000066185	1	0	2	3	2	0	3	2	6	2	2	9	1	1	1	0	4	6	0	1	0	5	3	2	3	3	5	5	4	8	4	12	2	2	5	19	12	20	11	14	0	0	11	14	23	7	10	10	7
ENSG00000066230	28	21	239	153	173	42	116	52	92	229	6	182	18	322	10	0	16	430	39	160	9	120	141	64	19	72	180	104	58	286	127	186	166	90	257	121	68	91	248	201	33	14	87	39	54	55	148	115	43
ENSG00000066248	1	3	1	2	4	2	2	4	0	1	3	0	2	0	3	0	9	0	3	0	2	1	2	2	2	0	0	1	0	0	5	0	0	0	0	1	1	0	0	0	0	0	0	3	0	0	0	0	0
ENSG00000066279	48	23	22	7	16	6	41	12	6	42	31	47	61	40	59	0	34	17	42	30	41	1	23	43	39	2	26	1	15	1	7	3	11	8	8	2	4	2	2	1	11	34	2	0	3	1	0	1	1
ENSG00000066294	706	188	128	13	345	13	1250	59	4258	1022	337	2011	400	1096	293	0	34	383	126	1109	335	8155	1263	616	120	7488	1467	3078	603	86	113	478	285	1151	149	12296	8093	4795	204	911	148	78	7056	9185	8163	3786	146	1076	7611
ENSG00000066322	1104	913	526	655	625	441	1318	810	1738	782	537	749	549	882	568	3	167	899	423	976	489	2246	957	1130	955	2108	1164	1861	627	1296	372	1441	616	963	1011	2477	2351	2133	1378	1495	663	644	2287	2045	2246	1945	1072	1731	2327
ENSG00000066336	2	11	6	7	3	4	21	7	6114	14	58	17	78	5	105	0	6	5	40	26	57	7200	10	5	16	5729	22	4906	5	2411	2	3995	3	17	2	7177	6165	5278	3208	4375	0	25	6913	5742	6069	4575	2194	4820	6425
ENSG00000066379	300	167	36	54	107	50	241	138	65	177	83	212	76	213	49	1	4	162	24	298	56	101	220	264	133	73	207	80	140	32	47	45	69	197	236	122	92	87	31	59	251	103	98	58	72	64	19	41	61
ENSG00000066382	3	18	22	15	3	9	12	17	0	8	0	15	11	14	7	0	24	7	18	12	8	2	15	2	28	0	9	0	16	0	9	1	6	8	0	1	3	4	2	1	3	9	2	1	0	0	0	4	2
ENSG00000066405	1	2	6	20	6	1	4	2	2	0	6	1	2	0	10	0	5	0	3	3	4	9	7	6	8	3	1	0	10	7	2	3	8	1	0	10	9	2	3	3	0	8	4	2	0	1	0	1	0
ENSG00000066422	1752	1374	1722	1660	1805	647	1362	983	768	987	598	1358	594	1716	734	6	591	2134	1009	1118	716	824	1417	1504	1347	786	1421	841	962	991	1411	971	1727	1331	1621	923	844	930	972	994	527	1187	829	607	690	777	733	1059	750
ENSG00000066427	492	395	579	534	550	205	453	294	455	343	274	476	222	655	207	1	232	821	393	434	341	449	453	429	317	367	427	389	281	441	467	472	690	526	558	567	477	502	592	491	201	330	565	440	462	458	428	577	472
ENSG00000066455	893	600	389	481	565	315	735	511	940	451	293	644	391	765	332	0	112	919	343	839	423	1031	667	800	669	872	696	916	522	708	375	855	535	681	702	1051	992	1039	722	812	396	506	1006	870	865	902	658	900	1078
ENSG00000066468	2	3	14	3	3	4	3	4	0	3	0	3	3	0	3	0	13	0	2	3	7	1	10	1	2	0	2	1	3	0	4	2	5	4	0	0	1	0	1	0	3	0	1	0	0	0	0	0	1
ENSG00000066557	904	401	232	235	304	166	550	339	322	305	165	383	279	501	236	0	69	428	196	672	276	360	482	808	499	392	505	390	329	315	195	355	319	468	647	423	495	465	314	346	567	360	390	333	414	368	286	361	396
ENSG00000066583	529	299	222	217	275	149	486	252	727	271	170	366	191	342	168	1	68	406	184	379	150	479	362	472	328	508	396	520	242	534	174	603	296	334	668	573	409	656	573	570	309	230	665	370	315	433	482	562	587
ENSG00000066629	3	3	6	0	5	2	2	9	2	5	7	6	2	5	2	0	12	5	0	8	6	2	9	15	3	1	9	1	8	0	7	0	1	2	7	0	0	0	0	0	11	8	1	0	0	0	0	0	0
ENSG00000066651	618	191	129	87	171	78	494	256	130	265	115	330	135	375	132	0	26	328	88	485	168	143	384	479	188	132	385	132	231	62	99	58	198	454	328	155	145	151	69	82	318	152	152	124	146	116	54	96	154
ENSG00000066654	2048	1245	1152	1056	1500	550	1832	1006	979	1313	640	1907	846	2267	731	2	345	2240	885	1726	827	1163	1820	1980	1228	1213	1850	1131	1242	906	984	1010	1689	1834	1800	1400	1290	1246	924	1022	831	1001	1207	1260	1257	1105	841	1292	1253
ENSG00000066697	139	199	19	24	35	30	172	85	1579	99	78	161	107	157	87	0	15	78	55	149	81	201	153	141	142	504	157	408	99	71	23	162	41	149	42	233	401	381	76	126	73	136	1873	137	270	326	49	175	1521
ENSG00000066735	0	0	1	0	0	0	1	0	0	7	0	0	0	8	3	0	8	1	0	3	0	0	1	1	4	1	7	0	0	0	0	0	1	1	0	0	0	1	0	0	1	0	0	0	0	0	0	0	0
ENSG00000066739	1161	1318	1410	1045	1419	575	1307	938	682	851	559	1127	581	1666	711	0	342	1436	815	846	777	731	1288	874	1120	681	1254	707	887	810	962	753	1418	1290	997	815	771	795	813	712	379	1001	762	725	881	844	819	977	751
ENSG00000066777	1681	1747	1108	907	1432	710	2094	1223	2035	1250	751	1709	921	2029	931	0	249	1932	934	1551	1046	2122	1823	1661	1585	1852	1873	1776	1365	1236	819	1493	1463	1758	1695	2414	2034	1929	1214	1430	797	1207	2384	1947	1742	1750	1110	1689	2165
ENSG00000066813	5	3	1	0	0	2	0	2	0	0	0	5	2	1	0	0	7	0	2	2	2	0	1	0	10	0	0	0	0	0	5	0	3	0	0	0	0	0	0	0	0	0	0	0	0	0	0	0	0
ENSG00000066827	111	71	121	77	162	55	183	84	193	106	41	142	84	245	92	0	20	221	98	182	78	229	135	113	132	176	178	259	145	193	97	183	144	166	113	210	163	258	196	202	71	79	211	211	185	244	159	241	213
ENSG00000066855	236	105	116	121	103	60	160	109	216	127	85	120	80	159	76	0	36	184	110	179	102	254	135	197	115	203	173	222	107	255	125	238	152	157	224	344	295	307	268	272	121	110	263	244	222	265	225	303	277
ENSG00000066923	54	253	207	212	186	103	197	148	207	86	91	114	124	146	105	0	71	166	156	136	121	245	100	33	224	232	141	234	94	43	117	104	195	155	60	226	177	196	36	86	30	178	269	157	195	160	26	93	306
ENSG00000066926	199	472	205	268	237	194	443	344	905	223	237	290	245	323	300	1	101	337	247	307	240	1510	310	257	412	1034	345	1139	205	715	130	1004	231	345	252	1867	1171	1291	827	924	147	357	1306	1325	991	1008	609	1044	1240
ENSG00000066933	716	672	824	451	978	353	910	468	470	561	300	798	431	1030	420	0	147	1252	474	597	254	641	946	694	624	437	979	563	645	592	758	566	999	788	788	735	496	585	576	483	238	519	513	866	636	664	538	793	622
ENSG00000067048	4964	2545	3798	2945	4163	1314	3553	1859	1741	2623	1390	4370	1459	5236	1762	6	1097	6173	2142	3839	1852	2129	3601	4026	2132	1741	3702	1624	2801	1654	3273	1659	4354	3810	4712	2551	2036	1779	1584	1589	1783	1783	1835	2234	2160	1623	1381	1858	1971
ENSG00000067057	2325	1906	812	633	934	445	2773	986	1120	1460	785	1304	908	1484	761	0	294	981	647	1599	810	739	1571	2645	1781	591	1905	897	846	232	357	306	640	1466	2364	563	489	792	158	250	1742	1297	972	341	445	607	100	193	748
ENSG00000067064	3862	1720	1647	1631	1489	920	2092	1614	2681	1006	881	1335	1183	1763	1032	2	652	2169	995	2265	975	3623	1452	3193	1861	3079	1590	3635	1175	2459	1112	2735	1300	1772	3198	3568	3194	3968	2857	2840	2239	1411	3469	3040	3122	2976	1758	2431	3488
ENSG00000067066	2389	2410	1499	1288	2019	948	2921	1529	1490	1644	1104	2071	1214	2561	1431	0	438	2497	1262	2649	1387	1658	2316	2357	2099	1702	2552	1478	1398	1477	959	1618	2021	2636	2323	1598	2198	1730	1244	1493	1286	1642	1777	1469	2280	1724	1163	1753	1911
ENSG00000067082	3662	6507	3349	4100	4079	3227	5401	4093	3082	3079	3429	3650	4351	3991	4304	4	1292	5664	4783	4024	3782	4961	4767	3674	5758	3931	5508	3409	2970	3583	2319	3257	4613	4855	5287	6728	4541	3983	4177	3003	1816	4644	4189	6890	5126	4312	3847	4620	4288
ENSG00000067113	136	69	46	27	69	29	123	51	5	73	36	106	60	136	61	0	12	143	33	135	31	6	115	149	41	18	115	20	79	11	56	23	96	107	155	6	36	35	20	21	89	38	6	2	22	25	17	18	16
ENSG00000067141	112	118	436	439	222	270	275	641	7	163	104	230	156	311	152	0	57	495	200	279	165	5	272	133	138	7	291	4	251	5	286	9	403	500	254	3	2	7	8	11	57	79	5	1	2	5	11	3	3
ENSG00000067167	3977	2843	2261	2701	1962	1434	2981	2463	5317	1722	1443	2693	1888	3325	2070	4	982	4120	2085	4078	1965	5792	2788	3694	2809	5322	2727	4586	2171	3193	2373	3743	2499	3424	3533	5966	5325	4940	3497	3513	2208	2123	6028	5313	4967	4162	2811	4421	6083
ENSG00000067177	121	2	24	0	5	0	33	1	1	36	5	24	2	48	0	0	5	23	5	22	0	6	41	131	7	3	57	0	20	0	3	4	26	11	86	9	0	6	1	3	72	3	2	2	1	1	2	2	2
ENSG00000067182	411	1736	327	1200	512	578	998	1206	1408	400	659	539	736	568	730	0	215	473	746	671	903	2044	680	379	1479	2113	751	1684	470	1227	246	1423	489	862	320	2586	2627	2049	1560	1741	223	1274	1969	1915	2658	2117	1337	1958	1927
ENSG00000067191	80	168	49	50	99	47	212	140	29	138	105	136	95	124	115	0	38	81	63	146	141	74	154	97	181	28	180	27	65	17	43	17	69	187	67	45	38	32	14	11	16	169	51	59	53	28	5	6	37
ENSG00000067208	132	30	30	33	23	8	39	14	419	33	30	28	16	18	37	0	16	21	41	28	20	492	33	92	21	458	34	427	27	437	17	443	29	19	40	565	464	488	478	493	37	10	449	420	479	450	430	542	442
ENSG00000067221	88	94	121	81	101	52	153	111	87	86	46	97	47	103	43	0	16	149	44	136	25	68	81	124	72	91	109	77	72	97	36	94	95	104	171	97	144	99	87	113	77	64	136	59	95	86	74	109	85
ENSG00000067225	21743	9041	11868	4723	10336	3909	24958	9358	45413	11116	6678	8968	8996	11846	6605	14	2386	19471	7099	17088	10381	40837	13983	22723	7520	43182	17835	41845	11325	59440	6747	47365	13799	17496	53664	39821	43057	42969	48873	39001	22519	5000	51008	25856	39402	35751	32055	39335	45032
ENSG00000067248	1150	645	530	503	610	277	930	480	843	542	277	707	351	912	376	0	146	887	425	884	406	1035	688	1161	633	1027	787	871	520	981	397	986	670	758	1042	1067	1045	1057	902	875	609	444	972	809	854	808	777	1030	984
ENSG00000067334	4185	1430	840	858	995	546	1929	1129	1800	1325	885	1617	1108	1991	1054	0	369	2285	972	2466	1199	1417	1846	3310	1452	1671	1922	1528	1184	1117	780	1225	1042	1637	3618	1010	1408	1377	937	980	2222	1069	1481	801	1146	981	683	924	1469
ENSG00000067365	76	127	76	43	82	37	115	57	179	93	53	105	39	108	42	1	26	117	36	74	64	169	97	65	90	149	133	114	63	51	44	88	78	92	75	198	123	114	54	88	60	100	194	127	119	87	42	111	152
ENSG00000067369	888	721	596	273	692	293	972	461	411	611	364	815	402	907	470	0	110	809	463	828	542	526	915	906	592	490	1030	465	612	283	383	363	804	894	919	591	531	449	301	396	454	525	515	495	611	460	308	472	558
ENSG00000067445	12	96	39	36	48	11	215	114	5	21	33	25	28	71	10	0	15	37	39	185	88	0	52	8	59	1	41	3	44	1	18	7	45	170	36	1	1	0	2	2	14	51	5	1	0	2	3	1	0
ENSG00000067533	1583	321	195	112	248	149	707	323	248	514	261	524	398	603	314	1	27	492	176	680	260	329	754	1442	435	223	826	289	424	124	121	182	288	581	1004	457	314	396	152	216	661	327	450	280	232	260	101	211	328
ENSG00000067560	6791	6087	3514	4373	4005	2863	6776	5055	12108	4120	3649	4225	4546	5121	4203	1	1089	5455	3904	5088	3482	15328	6037	6442	6218	12985	6693	12581	3995	11057	2361	11735	4423	5664	7067	17541	13998	13844	11490	11186	3827	4541	14136	12771	13272	12237	8764	13139	12809
ENSG00000067596	814	1000	679	732	804	406	1255	687	1109	705	482	919	534	1030	582	2	254	1162	614	922	625	1114	934	924	833	951	1003	1033	679	926	494	1048	818	963	946	1267	1180	1053	990	1031	448	698	1246	1066	1217	1069	911	1388	1346
ENSG00000067606	141	144	55	69	73	68	180	119	2	158	78	196	142	164	119	0	28	166	98	198	85	3	182	142	125	0	247	2	135	0	69	0	122	234	86	3	2	0	2	2	103	113	1	0	2	2	0	1	0
ENSG00000067646	590	479	428	333	537	280	547	371	263	318	232	497	271	638	288	1	143	708	355	602	309	352	477	511	512	268	437	300	352	279	380	289	474	531	565	309	324	341	250	245	220	437	301	274	317	294	295	350	295
ENSG00000067704	1852	1074	994	815	1162	568	1749	875	1941	1201	694	1356	822	1572	622	0	188	1710	702	1234	585	2916	1795	1815	1049	2649	1884	2343	1048	2018	703	2299	1367	1318	1767	3561	2973	2742	2132	2375	810	807	2418	2750	2687	2256	1715	2648	2354
ENSG00000067715	10	15	23	14	11	9	2	9	1	1	8	10	13	4	13	0	23	5	20	2	6	0	14	10	15	6	2	11	17	4	8	5	7	1	0	1	1	9	0	1	0	4	2	0	0	1	6	3	1
ENSG00000067798	1	8	10	9	8	2	4	6	7	4	9	2	0	0	7	0	16	3	19	5	3	0	2	2	4	1	3	1	6	1	5	2	4	0	0	2	0	0	3	1	2	3	0	0	2	0	2	1	0
ENSG00000067829	406	609	451	478	501	295	799	525	764	437	301	514	375	686	397	1	140	747	362	563	333	1051	450	426	671	930	584	870	387	536	253	727	470	540	512	1363	1115	1023	676	790	302	452	1038	847	1044	834	466	844	938
ENSG00000067836	41	98	127	66	118	36	90	56	154	49	47	61	51	142	48	0	37	180	57	74	40	251	59	72	64	247	70	225	54	241	78	234	97	63	169	314	326	238	268	287	63	75	201	155	257	205	203	269	218
ENSG00000067840	53	742	65	360	162	171	165	277	1	39	199	53	271	55	368	0	86	26	314	29	195	0	147	53	653	0	145	1	193	0	58	0	128	117	31	3	1	0	0	1	48	630	0	0	0	0	1	1	0
ENSG00000067842	0	1	3	0	0	0	0	0	0	2	1	1	2	0	0	0	10	0	0	3	2	0	1	2	0	1	0	0	0	0	0	0	0	0	0	0	0	0	0	0	0	0	0	0	1	0	0	0	0
ENSG00000067900	2216	2822	1804	2064	2030	1217	2479	1926	2333	1513	1181	1960	1376	2536	1640	3	550	2511	1711	2152	1457	2771	2171	2054	2806	2370	2440	2118	1427	1618	1197	1768	1982	1938	2273	2854	2602	2294	1777	1832	879	2178	2503	2558	2524	2248	1532	2172	2482
ENSG00000067955	2115	1668	847	1074	779	673	1664	1129	838	1116	962	1302	1195	1554	1220	2	303	1116	1011	1379	1034	1062	1513	1960	1641	969	1522	831	1098	692	584	793	906	1429	981	1281	1118	1112	835	864	926	1254	1079	838	974	898	684	996	988
ENSG00000067992	234	255	222	369	190	175	209	284	124	155	109	194	145	245	133	0	84	264	175	180	137	274	175	180	215	192	192	156	147	382	167	236	236	180	402	301	225	204	407	245	178	212	155	258	200	189	346	318	151
ENSG00000068001	215	60	23	12	50	24	197	93	473	108	61	88	46	95	56	0	14	78	44	140	68	435	135	136	70	404	119	387	78	181	28	272	59	120	98	342	453	420	223	331	115	58	588	255	424	386	173	332	667
ENSG00000068024	289	431	151	179	204	95	319	231	324	269	124	328	159	435	210	1	28	266	129	240	102	413	255	348	388	422	281	317	184	227	95	281	200	268	222	464	484	393	236	262	91	300	403	275	489	353	202	289	349
ENSG00000068028	434	1428	450	718	618	402	840	1133	400	570	473	807	488	735	558	2	232	594	374	587	498	881	696	422	1221	442	753	385	398	274	326	264	445	571	447	764	519	418	239	259	230	1045	485	673	504	353	173	291	462
ENSG00000068078	1	0	29	1	10	0	1	0	0	2	3	2	3	6	2	0	24	28	4	5	3	0	2	6	3	3	1	0	5	1	23	4	17	6	18	0	0	1	1	1	1	4	5	0	2	0	5	3	0
ENSG00000068079	942	496	231	264	372	234	843	540	387	523	324	619	379	752	345	1	89	718	325	930	327	404	531	905	515	406	684	354	421	254	164	325	331	818	932	411	499	409	261	284	682	372	449	189	403	405	199	306	402
ENSG00000068097	218	335	319	271	386	144	442	186	491	211	190	283	158	351	132	1	101	434	215	250	180	462	289	251	295	480	359	428	206	543	183	584	375	324	291	532	632	529	550	604	107	280	673	426	630	499	438	694	592
ENSG00000068120	748	655	469	520	480	304	800	504	855	659	412	701	367	807	390	0	115	710	325	642	339	1104	807	806	556	870	1003	785	549	722	318	662	630	741	715	1098	1025	960	783	755	459	401	1011	796	911	818	606	856	907
ENSG00000068137	4	11	6	3	3	0	5	15	3	2	7	0	20	5	34	0	7	4	4	0	8	7	2	7	6	5	7	7	1	1	4	6	1	8	1	7	6	8	1	3	0	9	4	9	31	5	5	3	4
ENSG00000068305	460	724	408	384	429	252	644	583	1395	415	325	589	476	643	521	1	103	560	393	576	469	1586	644	455	629	1067	568	1122	420	705	308	960	470	643	403	1946	1037	1147	751	845	174	445	1550	1327	1048	988	607	965	1284
ENSG00000068308	1259	1249	1571	1240	1483	580	1856	943	841	1049	758	1323	772	1721	829	1	463	2039	872	1307	923	897	1459	1267	1075	830	1651	796	1171	875	1011	830	1748	1589	1396	1035	941	925	975	844	763	975	878	885	978	950	848	1169	909
ENSG00000068323	554	1689	818	2130	689	738	1337	1367	1108	570	991	674	831	767	925	1	567	875	1323	914	1392	1288	911	616	1405	1382	1088	1148	615	913	640	964	920	1443	579	1475	1637	1237	1056	1045	309	1268	1484	1206	1781	1140	892	1197	1570
ENSG00000068354	273	413	246	300	305	196	493	381	277	296	284	430	297	401	260	0	81	445	237	361	267	306	387	266	377	218	394	226	267	181	212	175	335	421	311	324	237	265	148	175	140	329	322	258	280	199	100	222	269
ENSG00000068366	1613	458	540	471	642	271	1045	596	1995	731	378	796	456	1094	590	2	154	981	514	1085	563	1752	995	1447	525	2703	977	2519	584	2520	420	2434	776	1004	1425	3854	5933	5587	4085	4640	787	356	4543	1995	5185	4171	2686	3998	3681
ENSG00000068383	82	54	75	69	106	66	88	69	89	107	48	135	68	127	51	0	21	179	58	113	30	177	123	103	70	137	117	169	64	166	84	138	133	84	114	206	112	127	165	139	52	45	143	186	135	150	147	166	156
ENSG00000068394	335	389	181	280	218	158	476	332	354	244	242	291	256	342	266	1	93	409	244	363	232	429	329	364	349	367	416	370	266	300	131	348	278	332	395	405	364	348	287	258	256	256	414	339	381	345	272	385	381
ENSG00000068400	996	1479	1231	1166	1266	639	1480	1206	693	876	789	1006	840	1227	938	1	391	1313	1124	1010	1104	766	1253	890	1218	923	1500	808	763	616	765	700	1367	1597	1145	992	1132	905	691	875	496	1007	986	642	980	834	578	1026	810
ENSG00000068438	1162	746	361	541	467	282	999	599	373	767	458	712	603	769	511	2	141	720	383	896	409	376	822	1068	746	312	1014	385	503	185	254	219	439	831	807	453	428	411	190	245	629	539	414	312	382	303	146	267	425
ENSG00000068489	9	26	12	9	17	9	25	6	60	11	6	13	16	16	18	0	13	13	8	15	17	80	24	10	29	83	21	46	7	19	12	46	9	12	16	77	122	58	15	44	7	16	50	60	109	53	12	56	75
ENSG00000068615	6	0	2	0	0	0	0	0	4	4	3	6	0	1	1	0	6	0	4	0	3	3	2	4	3	1	1	2	0	2	4	0	0	1	1	3	1	0	1	0	2	1	2	1	1	0	1	0	5
ENSG00000068650	428	532	307	542	314	326	916	844	1954	312	230	325	321	385	313	0	97	299	305	619	482	2088	424	428	551	2056	437	1809	245	1560	222	1566	358	788	428	2462	2439	2139	1599	1506	164	386	2523	1742	2232	1778	1372	1918	2230
ENSG00000068654	1311	1067	388	334	544	362	1604	579	883	1180	502	830	636	890	623	1	123	569	405	937	517	944	1130	1326	1031	898	1516	830	702	552	176	688	548	983	964	931	808	927	444	647	409	734	993	489	634	644	282	597	822
ENSG00000068697	1115	735	698	659	622	318	946	642	2962	497	461	812	446	947	467	3	178	1026	447	889	458	3645	786	1003	655	3435	782	2882	614	1932	561	2500	718	754	880	4867	4303	3448	2443	2692	569	497	3844	3620	4199	3036	1866	3168	3825
ENSG00000068724	527	780	778	616	914	527	1361	946	845	1004	364	1040	517	1125	512	1	112	1512	467	1248	364	1442	1010	580	771	861	1183	872	706	1370	562	1225	1019	1275	915	1720	1143	1163	1542	1309	352	518	1464	1108	1005	789	1096	1358	1067
ENSG00000068745	651	718	627	495	699	277	889	454	446	552	346	772	417	764	459	2	231	917	465	553	459	557	785	680	558	507	949	489	580	554	431	537	745	889	781	660	603	508	632	550	451	523	631	588	711	603	578	721	591
ENSG00000068781	0	1	0	0	0	0	0	0	0	1	3	0	1	0	0	0	0	3	0	0	0	1	0	1	0	0	2	0	0	0	0	0	0	3	0	1	0	0	0	1	0	0	0	1	0	2	0	0	2
ENSG00000068784	392	335	176	173	273	155	416	278	366	255	172	361	223	392	191	0	31	393	171	365	133	402	432	407	318	417	477	403	275	357	149	367	254	436	366	402	392	421	285	320	206	218	479	280	366	406	258	402	408
ENSG00000068793	222	157	80	28	70	55	421	317	3501	104	132	74	194	125	136	0	71	75	108	324	327	5779	236	237	140	4162	247	3969	202	4061	73	4474	185	676	142	11630	6934	7172	7002	6513	147	158	5863	9035	6995	6458	6499	8172	6433
ENSG00000068796	2326	1254	1369	859	1735	503	2593	865	424	1623	665	2096	928	2538	856	3	377	2661	826	2122	810	445	2072	2052	1169	446	2232	381	1314	374	1083	352	1583	1934	1786	521	465	472	330	394	1043	920	463	408	400	410	279	425	395
ENSG00000068831	291	405	69	72	169	30	472	88	5	994	135	1672	132	1208	149	0	39	338	88	570	95	46	834	347	297	21	857	14	464	5	49	5	157	445	59	66	29	21	0	7	60	307	6	31	39	15	1	7	13
ENSG00000068878	1693	2484	1488	2113	1590	1128	2150	1798	1287	1328	873	1459	1149	1686	1229	1	728	1911	1463	1553	1366	1521	1726	1520	2198	1346	1660	1173	1034	1444	1048	1226	1573	1749	2041	1802	1562	1338	1438	1408	771	1805	1415	1192	1391	1257	1164	1580	1393
ENSG00000068885	392	410	525	410	587	230	594	304	146	360	181	562	191	678	217	1	132	606	234	451	241	168	460	352	353	164	531	197	292	227	312	197	599	601	400	184	242	213	184	245	148	344	138	160	211	214	195	263	190
ENSG00000068903	364	1382	644	1108	734	650	854	869	809	367	670	390	807	563	751	1	393	738	849	444	722	1078	499	392	1131	996	582	793	371	856	411	906	639	645	615	1285	920	908	861	809	291	969	911	1106	1069	848	780	1003	1074
ENSG00000068912	711	799	467	604	628	497	744	784	893	448	469	652	540	726	547	0	125	916	565	832	506	1079	619	669	792	1204	746	1006	491	871	393	1083	618	773	657	1240	1302	1218	844	1094	477	624	1194	1024	1110	1072	737	1246	1197
ENSG00000068971	126	357	207	240	260	134	274	236	28	155	178	220	147	252	229	0	57	245	198	184	146	190	198	170	314	154	298	171	170	83	82	117	243	269	167	187	222	167	84	130	106	301	35	149	292	178	76	168	82
ENSG00000068976	18	90	130	135	113	49	72	29	9	56	52	47	51	64	56	1	70	110	68	45	50	10	51	24	54	10	45	19	39	29	65	12	93	74	44	11	8	7	9	23	27	71	14	3	4	4	10	10	8
ENSG00000068985	8	6	17	3	4	3	1	8	0	2	7	5	7	1	10	0	6	5	6	6	6	0	7	7	8	1	7	1	14	1	5	2	5	3	0	0	0	0	1	1	5	5	0	0	3	2	2	0	1
ENSG00000069011	2	6	5	3	0	7	4	1	2	0	5	1	2	0	11	0	6	1	8	1	4	1	3	9	3	0	2	0	5	0	4	0	0	0	0	7	4	1	1	1	1	2	0	5	4	1	0	0	0
ENSG00000069018	1	3	11	0	0	2	0	0	1	0	0	1	0	0	0	0	14	0	0	0	2	0	1	2	0	0	0	1	2	0	0	0	0	0	0	0	0	0	0	0	0	6	0	0	0	0	0	0	0
ENSG00000069020	293	155	146	133	132	95	174	165	25	160	68	210	96	229	127	0	70	181	85	200	107	44	179	223	180	11	165	20	137	19	98	26	119	206	174	59	22	18	11	18	59	120	32	20	11	21	8	10	18
ENSG00000069122	0	0	2	0	0	1	0	0	11	1	0	0	0	0	1	0	11	0	3	0	2	6	1	0	0	2	0	1	1	0	0	0	1	0	0	0	0	0	0	0	0	0	1	1	0	0	0	0	0
ENSG00000069188	4	11	48	15	11	4	6	8	4	25	18	59	16	17	13	0	35	14	15	16	9	5	20	11	17	5	20	1	35	2	25	4	17	11	1	1	0	1	1	3	10	7	4	2	4	0	2	0	3
ENSG00000069206	0	2	2	5	0	0	0	0	0	0	1	0	2	0	7	0	19	0	0	3	2	0	0	0	1	0	0	0	0	0	0	0	1	0	0	0	0	0	0	0	0	0	0	0	0	0	0	0	0
ENSG00000069248	1447	980	621	639	821	395	1331	683	804	821	409	1032	529	1146	482	1	169	1199	531	1002	405	972	1115	1449	837	827	1180	778	649	754	488	782	888	968	1133	1112	1027	855	781	749	626	641	967	846	957	763	577	869	901
ENSG00000069275	2953	1775	1487	1207	2062	896	2953	1424	1686	1904	854	2379	1275	2945	1113	3	288	3032	1040	2321	895	2106	2881	2699	1981	1610	2913	1703	1751	1392	1409	1412	2208	2230	3138	2395	1742	1986	1404	1367	1906	1401	1855	1890	1622	1703	1103	1615	1812
ENSG00000069329	3279	1416	1300	1061	1322	656	1816	987	2980	1245	709	1759	928	2225	846	2	394	2717	969	2093	925	4307	1827	3050	1281	3764	1977	3556	1319	3096	1249	3350	1660	1838	3253	4596	4389	4198	3394	3357	1787	910	3613	3729	4490	3526	2596	3935	3834
ENSG00000069345	2562	1157	989	840	1055	502	1583	796	921	1113	637	1438	662	1651	727	4	309	1877	723	1568	755	1180	1523	2379	1038	973	1690	1025	1158	904	812	943	1162	1486	1880	1340	1178	1137	868	904	1632	818	1161	948	1068	1003	724	1068	1098
ENSG00000069399	518	452	118	147	248	179	740	363	740	299	264	316	356	312	330	0	21	233	205	365	329	261	393	607	309	963	479	741	289	528	68	586	188	474	121	299	1279	860	529	672	230	344	897	265	1475	1168	649	1037	1048
ENSG00000069424	2062	2220	1501	3130	1798	1009	4856	3252	4662	3841	1051	3632	1324	3657	1228	0	425	2852	1182	3955	1640	9608	3324	2257	2084	4502	3991	5422	2014	3846	978	4238	1887	3967	2043	11013	4841	5427	3881	3683	927	1667	5856	9572	4593	4707	2885	4287	6491
ENSG00000069431	8	8	22	17	1	7	6	18	3	0	8	7	5	1	8	0	21	0	15	2	3	1	16	2	14	0	1	2	20	1	6	2	10	0	0	1	1	0	0	3	2	7	2	3	2	1	2	0	0
ENSG00000069482	7	0	0	0	0	0	0	0	7	3	0	2	0	0	0	0	1	0	0	1	0	2	3	12	2	0	1	3	0	0	0	0	1	1	0	14	11	6	0	2	3	2	25	0	0	0	2	0	6
ENSG00000069493	3339	629	972	820	1494	166	2052	316	267	1553	468	2350	603	2014	518	0	168	1501	540	1437	529	131	2683	2761	483	233	2875	163	1268	168	750	174	1705	1945	1364	204	289	181	228	216	1794	537	309	170	294	264	115	206	278
ENSG00000069509	234	127	37	33	100	45	162	90	130	70	65	139	67	157	60	0	13	176	59	245	79	164	154	200	105	136	140	123	105	55	37	67	102	196	151	155	142	133	55	87	161	75	169	108	124	124	45	81	118
ENSG00000069535	0	0	1	0	0	3	0	1	0	0	2	0	0	0	0	0	1	0	2	0	0	0	0	0	1	0	0	0	0	0	0	0	0	1	0	0	0	0	1	0	0	0	0	0	0	0	0	0	0
ENSG00000069667	2648	3794	2457	5839	2864	2182	2554	2751	17	1653	1643	2838	1395	2875	1656	3	1555	2514	2665	1889	2120	13	3319	1891	3288	14	2802	20	1663	11	2417	17	3373	2955	1406	22	36	24	13	8	664	2732	13	13	7	30	12	5	9
ENSG00000069696	0	0	12	2	4	1	0	0	4	3	0	8	0	4	2	0	1	9	1	3	3	4	3	2	0	7	1	5	0	3	0	2	7	1	2	4	1	3	9	6	0	5	3	2	3	2	0	2	1
ENSG00000069702	486	5569	1180	3506	1565	2115	3121	4562	16	564	2635	739	2964	647	2393	0	496	611	2225	624	2814	25	1294	450	4923	23	1446	26	704	17	495	17	820	1290	274	13	10	22	6	5	158	3264	7	9	9	7	12	12	6
ENSG00000069712	24	30	59	31	64	16	52	17	42	46	15	85	21	88	24	0	23	83	16	49	37	48	44	29	53	52	56	49	33	31	55	43	86	65	29	44	42	56	32	28	4	31	31	53	63	49	37	50	77
ENSG00000069764	6	12	1	6	3	5	4	6	1	7	4	5	0	5	0	0	1	5	1	6	7	5	4	7	8	0	3	2	2	2	3	2	2	8	2	2	2	3	2	2	0	5	1	1	0	1	0	3	2
ENSG00000069812	0	4	5	4	1	1	0	1	113	1	0	3	5	0	3	0	7	2	4	5	0	221	2	4	2	51	0	40	3	15	4	9	1	0	0	88	10	19	10	2	0	0	130	36	5	6	7	0	63
ENSG00000069849	2809	1465	1376	1478	1267	841	1945	866	4641	1024	746	883	951	1109	807	1	622	1558	1119	1200	920	6331	1444	2532	1219	3862	1608	4005	925	4311	847	3534	1202	1196	2583	5321	3022	3393	3855	2888	1752	838	4288	4700	2940	2863	3268	3246	4348
ENSG00000069869	226	287	121	87	142	121	419	603	67	79	127	124	166	163	124	0	28	164	119	320	214	96	196	205	284	86	168	98	116	139	54	152	111	387	209	102	85	145	124	130	114	170	109	138	93	129	121	164	156
ENSG00000069943	180	161	77	75	124	68	238	138	145	135	76	185	106	143	124	0	24	129	80	161	73	221	160	188	146	166	186	127	106	35	41	56	66	155	100	191	217	177	47	76	93	144	167	133	169	127	16	67	119
ENSG00000069956	2205	698	488	383	592	321	1174	436	1742	690	289	679	439	745	472	2	135	776	443	785	467	1663	990	1889	615	1704	1014	1740	572	1424	398	1375	627	759	1400	1673	1629	1755	1443	1092	1034	486	1748	1624	1321	1441	1239	1485	1883
ENSG00000069966	200	162	421	112	469	56	410	102	40	334	86	418	80	510	112	0	82	584	99	398	106	67	273	232	135	45	288	100	240	105	265	127	459	298	404	96	68	142	147	141	143	165	54	43	51	132	89	147	54
ENSG00000069974	1897	2461	930	2101	1576	1498	2882	2499	997	1128	1429	1559	1750	1819	1779	0	386	1798	1971	2094	1807	1458	1996	1661	2438	900	2306	757	1260	398	705	591	1726	2457	1332	1320	818	615	348	430	893	1761	743	1506	1328	731	453	729	1134
ENSG00000069998	424	198	206	164	205	56	382	185	701	287	116	302	139	340	126	0	56	381	58	320	137	941	283	423	180	819	421	847	213	728	144	935	168	298	345	1179	916	919	753	875	222	143	891	741	1009	819	504	886	790
ENSG00000070010	1215	646	396	378	376	274	844	528	699	468	476	553	552	670	509	2	106	720	376	771	410	773	725	1103	654	704	772	701	508	613	274	614	513	636	991	755	742	672	519	528	821	394	767	658	646	587	447	568	760
ENSG00000070018	94	19	57	15	23	4	43	7	7	35	8	48	16	108	11	0	24	98	10	104	3	2	38	94	6	7	29	1	43	4	48	11	49	75	158	0	5	10	7	6	31	10	5	0	0	2	4	6	9
ENSG00000070019	1	3	3	0	0	0	0	1	40	0	2	1	0	0	0	0	6	1	1	0	0	34	0	1	0	31	0	35	0	40	0	65	0	1	0	21	16	35	51	57	0	0	25	20	17	28	58	61	45
ENSG00000070031	0	0	0	0	0	0	1	0	0	1	0	0	0	2	2	0	1	0	0	1	0	0	0	0	0	1	0	0	0	1	1	0	0	1	0	0	1	0	1	0	0	0	0	1	0	0	0	2	0
ENSG00000070047	946	1320	856	823	944	394	1429	824	653	1101	549	1086	709	1346	667	0	294	1349	754	945	723	823	1199	973	1261	644	1363	756	804	757	651	716	1134	1329	846	837	747	815	755	738	465	971	805	784	836	819	676	872	818
ENSG00000070061	1691	1236	896	833	1219	485	1621	860	730	1148	512	1470	620	1807	617	0	181	1720	687	1218	645	956	1410	1399	1061	786	1585	725	934	765	689	752	1249	1262	1208	1089	927	860	816	745	611	868	896	796	837	710	727	894	862
ENSG00000070081	467	410	412	207	499	197	937	499	206	597	220	1129	278	1063	259	0	78	1105	189	1537	272	787	524	380	460	430	557	295	431	98	204	153	355	713	539	598	433	364	105	108	291	288	271	541	416	220	73	130	298
ENSG00000070087	54	28	23	9	19	6	42	13	10	48	20	79	19	69	26	0	12	49	17	57	24	8	53	75	20	11	55	25	45	11	34	13	34	55	37	3	50	30	9	16	48	17	7	7	90	66	9	33	9
ENSG00000070159	6	4	13	7	4	16	4	12	3	2	12	14	8	3	20	0	30	0	12	13	8	1	15	3	20	5	1	1	32	4	12	8	6	0	6	1	0	1	1	3	3	19	1	1	3	2	2	2	2
ENSG00000070182	19	73	35	40	22	14	60	59	41	21	15	10	40	13	33	0	34	3	19	14	18	16	27	16	65	69	16	42	23	10	11	33	18	23	6	2	40	31	7	13	6	58	54	6	84	55	6	40	29
ENSG00000070190	509	61	146	17	126	30	370	70	329	323	63	409	105	394	79	0	28	353	80	486	83	424	293	571	45	664	380	504	180	375	91	594	197	497	549	675	1169	832	580	838	181	45	606	325	952	695	436	833	496
ENSG00000070193	0	0	0	0	0	0	0	0	1	1	0	0	0	0	0	0	3	0	0	0	0	0	0	0	0	0	0	0	0	0	0	0	0	0	0	0	0	0	0	0	0	0	0	0	0	0	0	0	0
ENSG00000070214	186	282	669	479	569	212	489	442	1258	215	137	294	163	482	201	2	167	880	230	525	187	1380	293	199	301	1059	264	1705	219	4169	482	2517	561	419	587	1566	1164	1850	3418	2183	142	243	1545	1342	1075	1614	3030	2595	1249
ENSG00000070269	302	481	377	322	342	154	352	261	414	263	181	422	205	468	180	0	83	473	242	329	188	461	296	227	306	384	359	360	206	418	195	425	425	332	278	467	502	434	386	419	110	286	456	380	435	441	338	516	438
ENSG00000070366	414	1054	689	506	670	362	1016	789	349	719	525	803	627	833	587	0	115	946	473	744	497	460	760	509	956	388	996	370	556	379	431	380	744	874	600	543	433	407	358	394	192	582	459	446	470	370	367	435	403
ENSG00000070367	1367	972	751	764	948	517	1331	829	1781	699	457	903	657	1242	620	2	196	1204	719	1154	716	1847	1038	1236	1102	1559	1045	1464	618	1174	557	1273	926	1110	1310	1857	1799	1625	1139	1127	700	814	1968	1715	1713	1479	1041	1457	1853
ENSG00000070371	1	7	17	13	19	3	9	16	14	11	29	7	22	12	15	0	15	28	14	17	23	32	9	5	17	24	11	17	9	57	19	40	25	9	12	35	19	30	37	46	8	14	20	22	32	26	50	61	29
ENSG00000070388	0	9	20	5	23	7	2	1	3	2	0	5	0	10	9	0	7	10	6	2	2	0	1	0	1	1	5	1	5	2	19	3	17	3	3	0	0	1	0	0	0	0	0	1	0	0	3	0	2
ENSG00000070404	47	32	10	18	17	5	35	28	27	38	22	35	25	26	19	0	8	27	9	25	25	46	41	34	25	45	34	71	19	53	5	71	25	42	16	76	83	102	53	69	25	25	72	50	77	113	67	86	48
ENSG00000070413	491	703	831	776	871	379	964	538	682	728	282	959	362	986	406	0	226	1365	454	680	305	1150	759	520	745	784	897	754	621	846	624	826	870	827	805	1256	882	890	891	868	242	545	878	925	962	864	791	1038	753
ENSG00000070423	700	506	458	460	463	217	721	407	222	633	318	644	367	749	334	0	157	619	324	517	316	328	698	708	474	241	849	233	466	209	311	199	477	577	520	332	244	252	227	251	410	405	236	260	248	213	205	236	260
ENSG00000070444	153	253	251	158	235	63	257	146	371	229	152	262	146	269	192	0	94	222	172	163	164	668	256	163	241	376	308	371	199	360	177	356	272	244	163	709	418	444	325	339	51	216	445	656	504	418	284	408	431
ENSG00000070476	336	600	523	592	537	300	533	443	373	388	309	482	276	562	337	0	267	627	417	340	391	495	468	319	576	378	517	443	301	523	367	435	566	558	383	529	393	498	515	500	124	502	467	376	423	411	420	507	428
ENSG00000070495	641	1096	443	409	475	256	1020	587	587	507	380	537	486	658	420	0	196	615	398	649	478	575	650	687	785	535	753	548	402	242	259	293	424	702	527	576	551	542	244	286	366	730	566	466	522	460	221	351	479
ENSG00000070501	702	287	281	251	327	148	461	213	194	241	167	320	190	383	180	1	129	541	237	370	151	240	341	618	233	225	309	275	256	264	217	298	299	320	702	243	223	285	251	280	499	258	234	204	195	221	217	322	227
ENSG00000070526	37	5	0	10	1	3	3	4	0	3	3	9	15	1	6	0	7	4	8	5	4	0	4	43	1	0	7	2	1	2	1	1	0	0	14	0	0	0	0	0	18	1	0	0	1	0	0	0	0
ENSG00000070540	92	598	110	400	135	283	217	425	526	78	305	112	370	165	403	0	65	102	388	107	319	755	156	101	638	657	270	609	141	602	81	507	151	218	72	740	690	646	735	408	55	487	646	640	778	578	572	541	602
ENSG00000070601	1	1	5	5	2	1	2	1	4	0	3	1	2	0	3	0	16	1	0	3	6	0	1	0	4	1	0	0	3	1	0	0	3	0	0	1	0	0	0	0	0	0	0	0	0	0	0	0	4
ENSG00000070610	645	1688	620	1060	857	844	1284	1367	895	683	766	840	778	1094	966	1	287	959	1054	820	941	1063	1017	706	1328	864	1107	1162	824	831	414	992	925	1098	654	1319	931	1152	875	1015	335	1248	1234	1027	890	1123	755	1138	1052
ENSG00000070614	36	36	3	4	4	3	30	26	1084	20	22	20	35	8	21	0	16	0	3	23	30	1619	21	42	17	1089	33	1050	5	523	4	690	1	25	2	1527	931	893	283	530	8	31	1058	909	880	631	176	405	879
ENSG00000070669	4738	1879	922	1967	909	1001	967	1582	549	1155	1169	1171	1649	1761	1759	0	409	1475	2129	1007	1034	204	2846	4242	1904	316	3183	466	2126	191	970	106	1665	2137	3647	87	131	213	132	70	2773	1587	475	34	98	121	150	89	346
ENSG00000070718	856	639	445	330	468	202	667	337	411	318	258	432	337	507	269	0	170	614	326	429	318	407	468	760	592	338	515	360	274	290	287	331	464	463	723	460	417	322	293	294	293	473	483	342	366	337	266	364	428
ENSG00000070729	1	3	10	4	6	5	3	1	2	2	13	1	4	0	5	0	13	0	5	3	3	4	1	0	10	4	1	0	6	3	1	4	2	0	0	1	2	2	1	3	0	8	2	0	1	0	0	2	1
ENSG00000070731	6	3	6	2	7	2	7	5	160	12	10	24	3	33	4	0	9	13	12	9	1	452	23	9	9	121	26	128	15	136	18	110	21	16	3	373	114	90	74	62	2	1	155	553	175	127	119	112	168
ENSG00000070748	0	0	0	0	0	0	0	0	0	2	0	4	0	0	0	0	5	2	0	0	0	0	0	0	0	0	0	0	0	0	0	0	0	0	0	0	0	0	0	0	2	0	0	0	0	0	1	0	0
ENSG00000070756	20337	7046	22404	13803	21045	6130	19791	5302	14231	15701	4997	19888	6755	24839	6222	39	5896	34753	10649	17461	5732	17435	21567	21011	7390	15664	24989	17155	15454	20107	17275	19968	27201	17767	31401	22276	17525	20201	25234	23981	10547	5971	18332	18021	16805	17389	19142	25597	15669
ENSG00000070759	110	126	282	111	247	85	197	90	90	114	87	160	86	206	83	0	63	343	122	194	90	474	163	95	87	84	168	138	145	280	205	205	316	270	186	458	65	128	277	165	70	93	92	829	111	144	327	231	159
ENSG00000070761	741	426	256	274	310	193	552	354	244	301	249	434	291	501	274	1	95	520	178	440	239	251	458	710	456	217	491	226	306	182	202	193	313	424	553	320	227	261	192	197	410	335	220	195	201	247	157	210	218
ENSG00000070770	1024	1136	784	812	861	416	1299	735	987	802	642	850	698	1016	666	0	275	974	708	865	747	1135	963	1104	1112	1016	1206	876	589	833	540	873	901	1140	1023	1129	961	953	858	813	472	858	1010	1013	984	948	779	1074	1073
ENSG00000070778	1	11	3	0	0	4	0	0	4	2	1	0	1	1	0	0	10	0	0	0	2	11	1	0	8	5	1	11	4	13	0	9	0	1	0	15	11	5	3	4	0	1	0	14	6	7	4	10	5
ENSG00000070785	976	237	169	108	192	114	498	214	469	395	99	330	219	361	161	1	31	383	115	411	103	491	461	960	280	462	482	400	305	361	127	391	233	326	675	483	453	409	271	331	612	183	520	273	338	288	198	347	487
ENSG00000070808	3	14	25	18	7	8	7	15	70	3	14	6	17	1	15	0	19	1	14	8	4	3	9	10	21	12	4	11	10	2	9	5	6	0	0	0	7	7	0	2	3	6	73	1	4	10	4	2	52
ENSG00000070814	1625	1143	541	416	892	359	1719	740	577	1486	606	1433	881	1404	614	0	143	1028	574	1218	674	681	1639	1619	1140	559	1986	576	907	292	411	421	820	1433	1112	679	619	616	327	441	736	753	611	649	579	627	275	551	687
ENSG00000070831	5114	3233	2200	2575	2624	1654	4239	2785	4865	2297	1761	2871	2457	3661	2255	2	723	4132	2210	3826	2104	6424	3700	5068	3298	5972	3929	5364	2722	4385	1696	4894	2812	3372	5366	8070	6840	6610	4878	5026	4000	2455	6404	6059	6241	5592	4184	5943	5911
ENSG00000070882	775	2323	1078	1829	1041	1082	1607	1776	433	630	1343	663	1319	866	1350	1	391	778	1231	705	1366	888	1037	720	1932	625	1116	728	454	908	663	808	854	1120	990	1369	1008	953	983	772	336	1623	955	1136	933	865	915	1123	896
ENSG00000070886	0	0	1	1	0	0	1	0	2	0	2	1	1	0	0	0	5	0	1	0	1	1	2	0	0	0	0	0	0	0	0	0	0	2	0	2	0	3	0	0	0	0	1	0	0	0	0	0	0
ENSG00000070915	1	1	7	10	0	2	1	7	1	4	1	1	6	2	3	0	16	0	0	2	6	0	6	0	0	1	1	0	3	0	0	1	2	3	0	0	0	1	0	1	0	7	2	0	0	0	0	0	0
ENSG00000070950	744	315	155	91	262	121	461	213	284	430	194	456	252	467	213	0	58	311	126	389	209	321	531	626	339	210	525	243	252	154	131	170	221	381	337	264	266	254	133	172	308	218	257	269	175	256	85	177	242
ENSG00000070961	884	890	1056	1040	989	409	729	593	1962	679	397	1053	425	1341	478	3	287	1432	584	648	433	2498	851	773	806	2902	933	2652	552	4477	890	3567	1146	755	1124	2744	2551	2578	4434	3112	380	736	2369	2903	2984	2789	4858	4740	2473
ENSG00000070985	1	0	0	0	2	0	0	1	1	3	0	3	4	4	0	0	3	1	0	0	2	0	1	1	0	0	0	0	1	0	0	0	0	0	0	1	0	0	0	0	0	1	0	0	0	0	0	0	2
ENSG00000071051	1055	385	582	520	733	196	1417	398	322	767	314	866	346	1083	331	1	165	1096	335	924	336	306	1095	1128	266	264	1261	300	624	115	424	164	874	1210	831	302	312	345	170	198	486	235	435	344	338	334	150	243	353
ENSG00000071054	1099	1158	1549	900	1444	479	2074	850	3681	1079	634	1443	740	1704	838	0	411	1992	792	1570	918	4772	1265	1137	1081	2204	1495	2504	992	3845	1068	2859	1589	1884	1818	4530	2070	2361	2903	2096	532	805	4500	3991	2187	1980	2559	2554	4452
ENSG00000071073	2123	1952	1844	1232	1837	577	2060	1108	781	1773	894	2713	848	3322	973	4	514	2888	951	2086	742	1594	2393	1844	1640	1562	2451	1751	1666	645	1710	1045	2342	2389	1917	2494	2269	2546	874	1064	728	1374	1418	1873	1869	1953	685	1425	1787
ENSG00000071082	28692	4005	9022	3765	10077	2012	13471	3835	4432	9710	3337	22434	4165	20349	3760	22	1503	32302	3715	30774	3209	5803	15173	24165	4278	4788	15080	5736	17455	4697	12928	5342	13153	19190	35872	6121	5134	5968	5922	5902	28544	3246	4902	5345	5061	5465	4299	5912	4808
ENSG00000071127	4728	6802	2837	4944	3657	3241	8681	7042	5870	3901	3155	4123	4594	4759	4296	6	979	5021	3580	5846	4196	9121	5089	4883	7288	8208	6216	6760	3753	4891	1942	6016	3773	5858	6161	11433	9731	8684	5482	5960	3394	5082	8431	7814	8882	6935	4033	6601	7740
ENSG00000071189	786	522	263	294	420	224	710	496	817	442	251	609	305	706	382	0	85	516	263	712	350	1034	674	580	484	968	674	882	365	397	239	595	427	652	508	1226	1197	1072	566	721	302	417	930	1077	1123	880	414	838	921
ENSG00000071203	0	3	0	2	0	0	0	0	1	0	1	0	0	0	0	0	0	0	1	0	1	0	0	1	4	0	1	0	0	0	0	2	0	0	0	0	0	0	0	0	0	1	0	0	0	0	0	0	0
ENSG00000071205	73	84	57	56	114	65	179	110	677	88	43	92	73	85	75	0	13	78	40	102	63	903	85	87	80	568	88	661	106	618	32	674	95	160	93	1172	798	843	745	709	39	72	890	831	665	711	746	887	779
ENSG00000071242	198	147	183	92	121	66	54	112	1404	188	53	241	115	273	139	0	46	318	99	187	29	3237	299	275	121	1162	410	1528	293	1972	160	1337	234	269	209	3393	865	1270	1990	960	106	97	1599	3887	895	1093	1966	1470	1682
ENSG00000071243	802	643	452	528	542	313	647	481	316	324	315	515	386	732	379	1	157	748	400	532	371	310	513	665	499	318	549	380	485	296	301	320	574	578	689	343	419	426	317	333	437	397	389	330	463	401	242	453	421
ENSG00000071246	95	522	213	321	328	214	191	146	977	300	190	435	280	425	203	0	85	354	160	113	84	2609	230	89	485	2178	324	2107	184	897	94	1647	248	104	148	2956	2018	1996	1001	1831	42	384	1072	1773	1859	1859	556	1833	865
ENSG00000071282	3	0	3	2	2	1	21	0	0	8	0	7	0	6	0	0	7	5	0	10	0	0	0	8	0	0	1	0	0	1	0	0	2	1	6	0	0	0	2	3	1	1	2	0	0	0	0	0	0
ENSG00000071462	1039	530	413	464	461	260	835	474	470	554	325	663	424	594	388	0	105	679	362	742	381	551	716	978	666	513	906	501	472	370	304	430	475	688	925	528	487	474	391	390	543	476	484	384	437	351	261	414	480
ENSG00000071537	2128	1927	1056	1399	1378	928	2030	1612	2928	1209	951	1337	1284	1661	1258	3	362	1557	1193	1380	1125	4021	1801	2018	1999	3100	1905	2697	1042	2400	801	2803	1331	1627	1653	4645	3350	3275	2604	2726	752	1494	3335	3706	3121	2884	2297	3181	3156
ENSG00000071539	164	44	17	10	18	15	89	21	16	140	19	84	56	73	20	0	5	10	14	62	28	15	108	164	60	4	100	21	30	19	6	25	13	36	42	16	14	24	15	17	75	24	17	11	16	26	8	21	16
ENSG00000071553	554	1061	682	863	703	495	1089	812	9521	563	589	732	667	814	632	0	301	925	634	718	633	10968	655	566	998	8939	821	9281	591	6441	462	7061	779	862	601	10418	7861	8701	6099	5279	293	824	11358	9587	7552	8330	5203	7055	10734
ENSG00000071564	844	893	430	287	598	210	1164	493	549	878	483	892	679	1055	593	1	103	670	361	908	464	653	971	925	831	471	1259	480	665	264	292	277	587	949	548	722	477	448	280	301	469	668	590	610	414	458	244	332	567
ENSG00000071575	809	2063	519	1563	663	561	1149	1351	11	514	692	832	736	909	810	0	237	676	761	757	709	12	566	582	1720	4	560	26	422	2	252	3	440	901	580	8	4	6	1	5	217	1506	12	6	0	7	3	2	6
ENSG00000071626	2012	2049	806	977	946	681	3081	1915	1559	1807	1115	1682	1455	1836	1361	1	245	1422	962	2335	1464	1741	1876	2097	1932	1490	2430	1556	1186	851	517	993	959	2291	1754	1767	1165	1364	741	845	1378	1622	1672	1420	1148	1266	652	953	1655
ENSG00000071655	1443	815	499	431	782	321	1311	520	1322	955	399	959	563	1412	486	0	112	1159	424	1083	349	1497	1131	1491	723	1162	1290	1399	934	883	406	992	733	1065	1299	1588	1212	1380	837	936	1185	702	1395	1225	1304	1365	681	1017	1428
ENSG00000071677	0	0	0	0	0	0	0	0	0	0	0	0	0	0	0	0	0	0	0	0	0	0	0	0	0	0	0	0	0	0	0	0	0	0	0	0	0	0	0	0	0	0	0	0	0	0	0	0	0
ENSG00000071794	666	693	672	646	745	362	842	586	224	458	327	643	468	1015	436	2	161	1049	476	631	369	433	751	623	736	287	731	508	574	534	587	520	833	748	623	536	334	603	531	500	245	555	293	269	269	496	368	564	259
ENSG00000071859	743	1237	791	943	987	588	1229	751	1575	609	673	764	691	1105	641	1	303	1366	705	946	661	2054	837	764	1079	1525	1067	1939	749	1751	583	1600	967	894	1113	2081	1462	1830	1702	1372	704	899	1800	1796	1492	1708	1514	1849	1892
ENSG00000071889	284	369	392	383	429	175	500	375	259	396	236	479	276	631	235	0	88	645	286	502	211	373	431	323	376	312	516	331	349	266	297	230	377	500	352	601	454	463	342	316	166	303	443	316	327	299	231	277	349
ENSG00000071894	1029	1585	1519	1444	1797	824	2056	1217	1189	1606	767	1666	1014	2021	993	2	415	2329	1000	1378	924	1591	1638	1273	1383	1134	2084	1212	1208	1119	961	1224	1805	1727	1580	1866	1284	1317	1324	1260	607	1177	1388	1325	1163	1182	975	1380	1322
ENSG00000071909	0	4	9	9	3	0	17	2	1	3	2	13	7	3	1	0	20	0	6	1	2	2	4	4	9	1	1	0	1	2	1	0	2	3	0	0	0	1	0	0	0	4	2	0	0	0	0	2	0
ENSG00000071967	7	139	4	79	2	19	6	69	304	4	38	2	90	7	73	0	56	4	66	6	45	820	3	5	122	669	4	623	4	492	2	493	3	1	1	1988	1080	899	527	568	1	76	627	1624	1246	842	458	771	659
ENSG00000071991	1	7	1	0	0	2	2	0	3	0	6	2	2	0	0	0	14	0	1	0	0	0	0	0	4	0	0	0	11	0	2	0	0	0	0	0	0	1	0	0	0	0	1	0	0	0	0	0	0
ENSG00000071994	2647	1034	818	918	977	504	1723	890	812	1255	517	1472	688	1507	680	1	260	1627	618	1414	618	1125	1612	2218	1036	827	1641	836	1017	794	756	860	1097	1331	1623	1032	829	853	775	771	1461	747	904	873	842	782	569	916	919
ENSG00000072041	2	2	21	4	0	1	3	5	1	6	7	3	6	3	12	0	8	0	8	4	3	2	4	9	10	1	0	0	15	5	7	1	3	0	0	0	0	0	4	0	11	1	3	0	0	0	1	1	1
ENSG00000072042	1249	918	980	713	1139	428	1632	824	2271	664	513	867	513	1184	606	1	223	1349	718	1124	629	2787	1091	1097	853	2489	1041	2734	795	1855	781	2286	1108	1328	1214	2556	2613	2964	1965	2224	791	694	2882	2436	2594	2585	1558	2639	2887
ENSG00000072062	424	649	591	553	601	285	708	507	1217	439	332	540	516	742	433	0	143	828	441	588	374	2103	493	519	597	1972	733	1449	474	1280	395	1310	724	616	875	2541	2360	1809	1405	1572	247	449	1791	1872	2267	1636	1049	1784	1695
ENSG00000072071	221	364	224	293	231	109	288	345	146	234	195	254	200	295	234	0	101	209	204	259	278	162	274	215	352	120	328	128	187	174	146	140	247	362	127	151	149	149	172	160	98	308	132	151	182	167	131	214	150
ENSG00000072080	0	0	0	0	0	0	0	0	0	0	0	0	0	0	0	0	0	0	0	0	0	0	0	0	0	0	0	0	0	0	0	0	0	0	0	0	1	0	0	0	0	0	0	0	0	0	0	0	0
ENSG00000072110	343	99	420	29	487	25	1153	361	3400	1237	215	1470	400	1324	233	0	53	1103	125	1479	358	6073	1332	328	114	3174	1742	2476	754	2256	259	2525	561	1379	475	6911	3158	2719	1710	2139	293	60	4809	5127	3334	2083	1400	2302	4097
ENSG00000072121	405	829	564	520	643	232	960	641	2493	520	256	640	323	719	424	1	191	737	424	614	452	6298	628	389	714	2841	777	2681	418	1944	389	2206	604	940	509	6411	2394	2555	1672	1482	189	540	2916	6499	2629	2161	1600	2271	3564
ENSG00000072133	0	0	6	0	0	0	1	0	0	2	0	3	0	1	0	0	7	0	0	1	0	0	1	0	3	0	0	0	2	0	3	0	1	2	1	1	0	0	0	0	3	1	1	0	0	1	0	1	0
ENSG00000072134	78	68	70	54	64	13	88	42	27	57	31	73	12	50	37	0	26	42	33	42	10	113	46	66	56	22	72	33	29	10	28	13	53	64	55	115	19	23	7	7	35	46	14	67	13	17	3	11	5
ENSG00000072135	496	1600	391	1223	572	685	1075	1403	1293	611	683	767	766	690	875	0	242	604	728	603	729	2083	782	559	1595	1610	1053	1467	609	1427	224	1563	537	743	372	2679	2077	1825	1739	1843	269	1300	1851	1894	1806	1403	1247	1908	1689
ENSG00000072163	12	5	0	0	2	0	9	0	5	20	0	35	3	13	2	0	3	0	0	8	0	0	10	35	0	0	14	2	3	0	0	0	2	5	9	0	0	0	0	0	8	1	2	0	0	1	0	0	6
ENSG00000072182	2	0	0	0	1	0	0	0	0	0	0	0	0	0	1	0	0	6	0	0	0	0	0	0	0	0	0	0	1	2	0	2	1	0	0	0	0	1	0	0	0	0	3	0	0	0	0	0	0
ENSG00000072195	38	4	8	9	20	0	36	0	8	27	2	15	9	24	8	0	17	3	2	15	4	14	74	32	4	2	81	10	50	5	12	7	18	66	0	8	2	6	3	2	13	2	4	7	12	6	5	10	3
ENSG00000072201	46	47	18	41	30	30	55	35	11	42	34	59	31	44	40	0	24	44	39	50	14	23	56	33	70	11	36	19	27	9	25	16	41	35	52	31	12	33	15	15	11	38	21	19	19	28	14	25	24
ENSG00000072210	351	336	374	500	425	190	404	345	2286	355	111	479	158	557	142	0	129	621	208	351	166	4665	320	314	294	2714	371	2565	232	3022	264	2539	441	358	451	4276	1956	2305	2446	1901	201	258	2530	2869	1705	1715	1864	2127	2295
ENSG00000072274	8640	1007	1303	639	1349	345	4527	789	52140	2445	683	1990	1464	2081	755	0	301	1723	574	2758	1000	63193	3103	6921	956	39827	3314	57041	1491	42837	764	40718	1216	2602	3868	59582	40804	54544	40282	26000	2857	655	57766	60741	54748	58566	35925	39652	60760
ENSG00000072310	355	101	342	107	286	61	403	62	1049	308	50	329	79	447	46	0	65	411	68	362	77	1486	277	320	40	1350	369	1472	213	1784	170	1318	281	341	408	1539	1476	1809	1593	1311	190	64	1420	1415	2056	1898	1264	1489	1419
ENSG00000072315	0	1	2	7	2	0	0	0	1	2	0	0	0	0	0	0	0	0	0	0	2	1	1	0	0	1	0	0	2	0	0	0	2	0	0	2	0	0	0	0	0	1	0	0	0	0	0	0	0
ENSG00000072364	1293	1872	1523	1388	1601	790	1565	1372	2425	888	866	1425	855	1643	1023	1	568	1711	1461	1271	1256	2325	1246	1102	1694	2025	1418	2047	825	2118	1011	2069	1432	1464	1278	2699	2028	2209	2159	1914	399	1460	2618	2289	2100	2101	1987	2429	2413
ENSG00000072401	744	345	274	257	309	213	527	331	1084	321	171	322	248	419	284	0	114	604	289	476	262	975	482	740	387	1629	456	1471	348	1433	297	1635	402	455	688	1535	2959	2392	1773	1884	506	352	1693	991	3149	2450	1570	2460	1937
ENSG00000072415	289	224	271	189	241	95	265	109	404	186	73	242	85	395	100	0	80	383	146	177	140	434	175	278	146	422	194	389	160	350	207	350	299	268	294	406	445	386	326	309	150	145	407	390	411	388	290	409	402
ENSG00000072422	2	18	8	6	0	2	0	11	3	4	0	0	10	1	1	0	3	0	4	6	9	101	9	5	10	38	0	28	6	9	6	14	2	1	0	155	86	44	19	35	0	3	13	60	63	14	1	12	10
ENSG00000072444	0	0	1	0	0	0	0	0	0	1	0	0	0	0	0	0	0	0	0	0	0	0	0	0	0	1	0	0	0	0	0	0	1	0	0	0	0	0	0	0	0	0	0	0	0	0	0	0	0
ENSG00000072501	2302	2518	1499	1792	1816	1037	2805	1937	1982	1905	1205	2059	1596	2349	1340	2	476	2223	1503	1751	1320	2500	2330	2372	2532	2108	2792	2210	1647	2077	1152	2187	1916	2325	2150	3013	2531	2506	2158	2247	931	1618	2442	2520	2486	2499	1889	2901	2463
ENSG00000072506	1079	503	228	237	340	214	828	391	603	524	306	525	443	576	377	1	54	698	245	687	260	680	738	1145	572	576	837	639	437	515	184	601	346	589	921	621	660	628	479	499	764	355	690	461	595	576	417	571	623
ENSG00000072518	440	1179	796	889	811	542	1006	924	668	589	648	745	685	842	664	2	350	851	728	668	733	886	640	480	1117	806	785	946	469	713	488	772	857	887	519	1019	964	947	725	783	195	854	844	775	1078	945	656	980	976
ENSG00000072571	225	21	23	15	10	11	61	8	23	78	30	69	33	53	13	0	18	31	16	118	23	24	64	186	44	39	96	36	33	29	12	33	13	49	86	28	71	62	27	34	123	13	48	15	47	29	24	46	33
ENSG00000072609	594	1151	800	1000	775	512	893	829	964	610	604	715	555	768	564	2	327	983	704	798	605	1309	712	529	988	1127	789	972	523	842	452	837	707	858	705	1449	1293	1127	943	837	339	877	1196	1126	1222	988	775	997	1142
ENSG00000072657	2	6	10	3	3	1	2	0	2	0	0	1	2	0	1	0	24	1	0	1	2	0	4	1	13	0	0	1	2	3	7	0	2	0	1	2	0	1	1	1	2	2	2	1	0	0	0	2	0
ENSG00000072682	7	53	12	14	4	16	70	188	72	13	50	9	57	8	43	0	7	3	14	39	77	47	30	10	19	60	28	39	22	32	8	31	6	71	2	104	92	78	41	66	7	25	108	49	121	51	38	43	84
ENSG00000072694	0	3	2	0	3	5	39	14	84	23	6	37	2	25	5	0	6	14	0	17	5	123	3	1	0	38	7	26	5	11	1	24	1	8	1	82	39	15	10	12	0	4	86	60	32	18	1	6	80
ENSG00000072736	1503	3211	2188	2492	2155	1223	2739	2388	1215	1351	1340	1920	1538	2105	1489	1	657	2318	1831	1658	1435	2221	2373	1491	3183	1053	2390	1055	1398	1211	1449	1037	2140	2143	1452	2615	960	1032	1116	961	681	2096	1324	2750	977	1086	989	1253	1416
ENSG00000072756	1007	351	387	292	455	135	573	275	308	348	180	474	227	530	201	1	127	605	220	504	214	305	620	854	336	347	612	313	273	255	344	303	551	639	708	370	361	350	273	296	482	268	333	272	344	314	246	400	378
ENSG00000072778	1793	3799	1458	2433	2308	2239	4170	3421	3325	2118	1952	2394	2369	3065	2460	1	604	3135	2091	2836	2705	3242	3187	2006	3186	2806	4091	3022	2695	3937	1273	3720	2809	3759	1963	3901	3264	3472	4051	3716	1190	2757	4086	3003	2625	2650	2581	3604	3514
ENSG00000072786	1691	6139	3014	6245	4110	2617	5614	5074	3118	3069	2369	3741	2712	3905	2904	2	1171	4201	3219	3599	3226	4813	3511	1846	5513	3411	4208	3608	2459	3075	1887	3181	3500	4340	2252	5409	3497	3591	3107	2852	857	4522	3873	4189	3791	3550	2480	3535	4093
ENSG00000072803	689	651	476	400	613	297	934	503	1048	506	347	666	431	900	444	1	114	748	339	597	452	1151	701	730	620	914	729	1150	492	688	262	787	625	690	592	1226	1060	1084	679	823	378	539	1131	1119	974	1062	633	1013	1120
ENSG00000072818	1649	3212	966	1211	1662	1097	2978	2239	212	2155	1240	2713	1605	2755	1606	0	246	2182	1161	2406	1314	500	2537	1616	2874	279	2698	266	1591	131	651	155	1626	2597	1063	431	359	334	137	154	660	2529	302	250	264	211	100	154	234
ENSG00000072832	15	24	46	17	18	10	39	26	14	13	28	17	26	8	23	0	30	6	31	18	10	17	38	18	20	4	8	10	45	15	27	8	11	11	11	56	14	38	43	24	4	7	73	16	6	12	13	9	14
ENSG00000072840	48	8	60	4	67	2	75	2	49	26	0	17	0	25	1	1	12	28	2	19	6	59	43	38	3	35	43	53	25	45	29	36	39	60	47	379	130	227	262	184	39	1	368	103	35	74	84	93	106
ENSG00000072849	1212	964	626	615	686	476	1188	896	807	628	484	851	562	934	641	3	220	1048	603	1180	568	1036	825	1164	870	967	934	729	667	563	432	639	618	985	1068	1088	1017	837	596	671	718	794	968	781	889	630	525	703	893
ENSG00000072858	178	698	372	474	400	252	583	373	38	333	288	454	327	378	355	0	106	354	275	300	250	76	446	227	653	10	520	10	236	14	203	11	351	465	169	83	13	17	29	11	40	502	29	82	17	9	16	11	24
ENSG00000072864	277	437	350	331	335	210	507	359	254	307	183	402	280	384	259	0	156	386	299	372	296	254	376	309	323	219	444	229	283	203	263	226	374	428	317	341	287	229	194	188	142	260	289	306	306	266	225	310	276
ENSG00000072952	0	14	23	17	1	9	0	9	4	8	2	10	1	2	10	0	21	1	9	1	5	10	7	4	2	4	1	0	7	8	4	3	5	1	0	37	5	5	8	3	2	4	2	3	11	3	4	1	1
ENSG00000072954	15	19	18	14	10	0	8	7	11	7	24	8	10	0	1	0	11	3	4	7	17	27	10	4	13	9	10	9	10	15	1	5	3	5	0	18	9	10	8	5	4	5	6	8	11	11	2	5	8
ENSG00000072958	690	1029	527	616	721	401	1157	736	963	852	535	953	640	1117	623	1	175	1230	647	957	538	1330	958	707	999	963	1155	907	708	783	418	756	894	1050	853	1421	1134	1019	797	767	494	772	1336	1117	1105	928	620	848	1212
ENSG00000073008	70	138	13	81	14	85	82	197	435	53	74	41	79	74	95	0	23	23	53	68	168	390	44	49	100	450	68	522	38	228	6	339	27	91	70	414	617	580	304	387	61	93	601	234	523	509	242	411	470
ENSG00000073009	225	444	268	315	324	186	441	297	306	219	215	256	223	334	245	0	82	337	252	321	242	377	251	267	374	310	431	364	224	217	188	271	289	341	330	380	386	324	229	238	206	305	369	314	345	299	221	336	347
ENSG00000073050	251	391	151	203	249	144	451	359	353	374	210	350	276	416	244	1	33	361	168	319	211	478	389	282	371	322	461	280	247	216	106	238	256	413	322	570	352	358	242	277	131	301	471	446	351	277	164	314	381
ENSG00000073060	115	8	73	12	35	1	68	3	1559	99	19	66	24	61	14	0	22	43	5	42	3	3145	93	85	15	1629	61	1952	33	818	59	1003	45	33	40	2972	1566	2149	763	734	22	15	2475	3441	2514	2525	828	1177	3533
ENSG00000073067	0	0	1	0	1	0	0	0	0	0	1	0	0	0	1	0	0	2	0	0	1	1	0	0	0	0	1	0	1	0	3	0	1	2	4	0	0	0	1	0	0	1	0	0	0	0	0	0	0
ENSG00000073111	1652	923	187	152	241	220	1056	557	258	1422	421	1095	745	900	367	2	69	341	250	721	283	288	1125	1736	1056	246	1554	300	455	385	132	341	198	457	464	295	213	273	365	254	776	452	280	304	188	264	318	328	294
ENSG00000073146	0	2	7	6	1	5	1	4	5	2	3	0	5	1	6	0	18	0	2	0	0	2	0	2	4	2	0	1	3	2	1	1	2	0	0	3	1	0	2	1	0	3	4	0	2	0	0	0	1
ENSG00000073150	8	30	2	3	1	0	12	2	14	23	27	4	11	2	16	0	10	6	12	4	6	13	10	7	23	6	13	23	11	5	2	2	6	8	8	1	16	19	2	2	3	35	12	0	21	13	2	5	14
ENSG00000073169	280	522	470	448	514	258	410	307	313	339	239	355	238	559	250	0	168	578	311	371	272	480	347	283	405	372	462	375	331	382	267	409	466	346	370	498	335	405	377	364	136	403	368	327	321	438	297	408	333
ENSG00000073282	12	8	27	5	17	13	9	15	1	3	21	18	6	8	7	0	18	1	10	16	15	4	18	18	22	6	8	3	20	3	8	2	15	1	2	3	3	0	0	2	3	17	3	4	3	1	0	3	2
ENSG00000073331	734	27	147	23	244	17	403	55	545	431	107	530	100	721	158	0	28	379	73	859	108	625	482	574	41	585	503	416	319	361	163	355	276	847	370	932	829	625	415	437	181	34	865	641	759	574	326	492	755
ENSG00000073350	189	1088	430	931	630	460	566	585	65	271	345	249	391	357	350	0	228	324	484	291	431	127	327	199	904	115	385	145	245	168	200	135	351	340	111	78	98	122	92	111	94	894	79	47	79	94	94	115	72
ENSG00000073417	349	349	211	150	193	173	381	609	1342	223	215	224	277	332	260	0	60	253	258	238	482	2239	370	347	308	1239	445	1271	239	878	184	889	348	576	324	1444	676	843	642	592	181	244	1074	2317	922	998	698	907	1417
ENSG00000073464	1	4	4	7	7	0	11	1	161	7	0	8	3	5	3	0	9	6	0	2	0	173	11	0	1	224	4	96	4	7	4	39	2	10	0	136	176	103	11	27	1	0	194	86	216	107	3	37	320
ENSG00000073536	548	277	101	72	157	67	459	100	102	339	99	302	131	303	158	0	21	220	80	318	69	106	384	584	308	77	525	116	220	55	76	81	178	293	318	98	90	113	58	98	343	230	108	66	52	91	29	80	92
ENSG00000073578	1303	882	1340	853	1391	425	1678	674	1443	1258	563	1513	702	1757	680	0	311	2352	809	1404	639	1903	1489	1370	966	1623	1777	1503	1138	1602	1018	1649	1800	1402	2209	2621	1949	1950	1900	1783	912	655	2012	1772	1708	1761	1506	2022	1705
ENSG00000073584	2551	1766	1116	1066	1657	748	2447	1440	1176	1545	977	1974	1243	2503	1146	2	262	2317	1101	2106	1133	1453	2183	2437	1822	1154	2326	1331	1617	918	788	1119	1604	2080	2178	1678	1488	1589	1025	1170	1511	1314	1540	1243	1330	1395	767	1402	1403
ENSG00000073598	6	3	0	0	1	5	8	1	0	1	0	5	4	2	7	0	4	0	0	1	1	0	3	1	3	0	6	0	3	0	0	0	2	0	1	0	0	0	3	0	3	0	1	0	0	0	0	0	1
ENSG00000073605	598	543	532	815	489	513	688	757	48	795	591	982	615	1272	718	1	243	1011	774	845	790	90	905	561	494	63	954	83	577	77	531	89	765	1005	544	73	41	70	90	100	158	351	50	74	39	79	55	92	67
ENSG00000073614	1548	2527	1646	2040	1942	911	2187	1526	1088	1325	929	1656	1079	1822	1244	1	695	2073	1407	1411	1215	1322	1689	1491	2159	1250	1842	1077	1077	1111	1294	1107	1697	1647	1398	1617	1503	1209	1174	1185	635	1851	1290	1330	1503	1231	1013	1490	1396
ENSG00000073670	5	13	7	0	12	4	2	7	3	14	0	14	1	15	4	0	4	13	2	5	7	6	6	6	7	1	12	12	6	6	7	3	9	10	6	2	8	1	4	3	0	4	2	1	7	1	4	2	3
ENSG00000073711	20	40	38	39	27	15	35	31	123	24	16	23	13	33	20	0	37	30	35	31	26	89	38	11	28	61	45	86	25	91	27	88	46	40	25	114	66	71	71	46	9	26	93	147	79	107	95	126	133
ENSG00000073712	56	42	10	10	2	21	22	108	8	10	22	19	22	16	30	0	4	11	21	20	35	14	125	48	32	4	147	3	35	7	7	4	18	77	8	8	2	3	3	2	17	34	8	6	4	0	4	12	5
ENSG00000073734	1	0	3	0	0	1	0	1	0	1	0	2	0	0	0	0	10	0	0	0	0	0	0	0	0	1	0	0	1	0	3	0	0	0	0	0	0	0	0	0	0	0	1	2	0	0	0	0	0
ENSG00000073737	0	0	0	0	0	0	1	0	121	0	2	1	1	0	2	0	4	0	2	0	0	424	0	0	2	96	0	40	0	18	0	14	0	0	0	1224	73	32	19	18	1	0	150	1183	120	27	13	10	73
ENSG00000073754	5	3	10	3	0	0	0	0	0	1	1	1	0	0	3	0	4	1	9	0	0	2	1	1	4	0	2	1	1	1	6	3	4	0	0	1	1	0	0	1	0	0	2	0	0	1	1	0	0
ENSG00000073756	10	5	0	0	0	5	0	12	27	2	10	0	13	0	15	0	20	0	15	2	29	33	0	3	2	54	0	29	0	42	0	21	1	0	6	51	77	54	62	37	2	5	60	37	57	19	54	27	27
ENSG00000073792	8	92	7	40	4	24	2	45	130	1	18	11	50	4	41	0	17	1	26	5	27	166	9	6	140	47	3	132	2	133	3	100	0	0	0	157	61	110	114	78	2	64	122	242	113	168	157	183	146
ENSG00000073803	234	283	182	142	170	85	234	186	267	172	155	166	146	194	160	0	67	173	158	225	198	326	238	239	260	279	217	357	162	249	125	289	185	207	140	337	250	355	251	210	118	190	292	215	240	244	223	261	279
ENSG00000073849	2336	794	1304	825	1626	309	2741	852	409	1927	455	2666	576	2291	490	1	178	2184	581	2250	552	762	2054	2144	748	514	2202	508	1246	252	951	407	1586	2327	1313	1613	645	727	348	577	614	575	788	822	395	525	170	519	506
ENSG00000073861	1849	2558	760	1944	973	994	1956	2133	12	525	1002	511	1238	720	998	0	529	575	1134	964	1330	5	942	1910	2063	5	1145	11	724	4	401	12	692	1220	1320	8	5	10	7	13	1189	1696	62	3	4	3	0	2	28
ENSG00000073910	130	141	36	85	34	50	32	79	128	35	52	32	88	38	52	0	50	32	65	27	43	179	38	113	125	102	43	115	39	150	31	183	30	31	43	211	109	122	156	212	38	99	147	201	171	233	190	409	194
ENSG00000073921	1942	2460	2070	2666	2113	1160	2685	1743	6021	1120	1203	1439	1486	1919	1505	1	815	1972	1709	1750	1565	8268	1842	1745	2341	8159	1814	6609	1157	5532	1233	6155	1782	2060	1390	9401	8608	7524	5430	5968	700	1939	7741	7724	8190	6483	4553	6861	7041
ENSG00000073969	543	497	448	392	620	277	774	407	1243	434	234	439	371	562	257	0	72	619	297	504	252	1722	532	616	557	1527	640	1222	367	1509	266	1299	498	565	629	2045	1644	1430	1545	1326	285	377	1588	1411	1561	1357	1408	1646	1483
ENSG00000074047	4	4	2	4	2	3	1	0	0	3	2	3	1	0	3	0	18	0	0	0	0	0	1	3	0	0	0	0	2	0	5	0	0	0	1	0	0	1	0	0	0	2	0	0	0	0	0	1	1
ENSG00000074054	860	1525	1412	1485	1379	631	1441	1070	651	912	631	1153	852	1299	830	0	408	1240	1018	944	804	840	1198	795	1556	745	1226	697	819	557	930	616	1173	1126	809	877	780	710	556	534	287	1003	774	804	790	661	461	696	794
ENSG00000074071	1452	457	399	292	505	240	944	335	581	773	300	744	350	856	240	1	94	872	216	926	257	870	946	1450	517	569	1030	607	629	491	273	527	485	689	959	904	623	625	482	496	1195	377	688	679	572	566	402	605	740
ENSG00000074181	0	5	9	4	2	2	0	6	1718	2	0	3	1	0	1	0	23	2	3	3	1	1078	7	3	5	653	0	917	3	435	6	299	3	0	1	503	173	326	197	112	0	0	1283	251	53	209	58	62	661
ENSG00000074201	1800	581	767	447	835	274	1209	397	804	877	320	1147	474	1215	412	0	132	1591	388	1190	351	948	1339	1629	567	883	1358	868	872	1030	650	1175	1048	1068	1908	1037	965	947	1008	1092	1118	433	941	858	924	931	751	1196	874
ENSG00000074211	0	0	1	0	0	0	0	0	0	2	1	0	2	0	0	0	6	0	1	0	0	0	1	2	0	1	1	1	4	0	2	0	1	0	0	1	1	0	0	0	0	3	2	1	0	0	0	0	0
ENSG00000074219	3	19	20	18	13	7	7	11	7	22	14	19	14	20	20	0	12	11	17	20	12	3	21	1	14	2	10	4	11	3	11	0	10	19	0	7	1	4	5	4	0	8	50	6	1	4	1	6	31
ENSG00000074266	2761	466	472	261	594	155	1414	321	436	771	355	797	488	706	324	1	97	671	245	964	416	453	1038	2134	424	457	1110	367	527	303	226	355	504	867	996	551	559	412	344	342	1264	310	468	387	509	362	307	415	415
ENSG00000074276	2	10	4	4	9	2	10	5	2	7	0	12	2	5	5	0	7	5	3	1	7	2	7	2	8	1	12	2	1	1	3	6	9	4	1	2	0	1	5	1	0	3	3	4	3	3	3	4	3
ENSG00000074317	0	1	2	0	1	0	1	0	0	0	0	0	0	0	0	0	0	1	0	0	1	0	0	2	0	0	0	0	0	0	4	0	0	0	5	0	0	0	0	0	0	0	0	0	0	0	0	0	0
ENSG00000074319	1036	757	552	671	655	444	1009	621	1000	481	444	721	504	914	501	1	156	1112	445	817	468	1117	824	1016	718	1064	847	1061	621	905	468	1014	749	812	1454	1222	1098	1187	1049	1072	743	543	1222	1107	1086	1040	902	1224	1205
ENSG00000074356	635	1092	421	516	654	326	831	507	479	512	534	521	623	647	576	0	171	644	531	541	670	599	588	603	1090	467	723	493	413	507	279	535	607	678	684	682	560	549	503	520	326	817	537	527	563	490	442	593	590
ENSG00000074370	932	4410	2828	4029	3158	1448	3219	2031	1510	1976	1768	2378	2200	2615	1886	0	1207	2581	2094	1728	1263	2379	2139	1113	4458	1683	2570	1562	1500	2871	1432	2570	2156	2093	1329	2644	1967	1709	2893	2154	480	3176	2002	2441	2290	1550	2801	3022	2014
ENSG00000074410	1	2	7	0	7	3	0	5	27	2	5	1	7	2	1	0	19	1	6	2	5	2	2	0	10	11	0	2	6	8	2	4	1	0	0	1	7	3	5	1	0	6	21	0	8	0	0	0	5
ENSG00000074416	10	5	3	8	6	5	35	3	10046	13	7	10	16	6	17	0	11	2	3	12	11	10176	10	9	12	8482	8	9312	11	4256	1	6394	9	13	6	8938	6815	6952	4470	3726	4	9	9845	10621	7355	9249	5108	8612	11431
ENSG00000074527	9	5	5	0	5	0	1	0	0	3	0	20	5	10	1	0	5	3	0	1	0	0	11	7	0	0	15	0	7	0	10	1	6	8	0	0	0	0	0	0	0	0	1	0	0	0	0	0	0
ENSG00000074582	613	330	222	207	290	138	501	298	245	388	164	391	177	430	210	1	59	331	181	378	185	308	538	595	300	214	667	316	314	343	170	332	345	451	428	332	264	309	358	318	338	266	353	185	258	263	254	324	338
ENSG00000074590	0	14	10	24	22	17	40	40	1	2	22	0	12	1	12	0	4	3	7	2	13	1	3	2	8	0	2	0	3	0	0	1	4	2	0	0	0	0	2	0	0	1	1	0	0	0	0	0	0
ENSG00000074603	962	1376	830	770	1156	508	1253	714	1056	824	540	1009	638	1249	605	0	256	1130	699	807	666	1281	1089	886	1113	1131	1087	1084	604	778	524	874	931	1061	749	1352	1329	1205	780	946	311	985	1265	1003	1142	1082	611	1103	1162
ENSG00000074621	107	164	125	70	112	84	178	100	182	153	113	136	119	196	136	0	51	119	87	141	124	167	164	89	110	147	181	172	73	208	70	219	108	194	96	239	237	225	203	246	27	94	284	137	209	209	148	262	233
ENSG00000074657	66	130	68	18	100	25	229	82	100	125	80	177	76	136	114	0	18	60	55	109	95	145	188	50	152	126	195	66	77	4	17	14	52	180	19	194	160	90	12	25	25	89	96	89	103	53	4	15	75
ENSG00000074660	4	15	11	13	5	3	35	38	286	10	20	12	59	8	33	0	15	20	13	24	79	212	13	15	26	157	21	131	2	12	7	42	5	42	4	244	186	161	12	39	0	17	378	139	189	124	18	43	272
ENSG00000074695	5175	1835	1179	1002	1442	882	3921	1776	2251	1843	977	1997	1331	2711	1182	0	302	2011	1167	3251	1487	2159	3193	4599	1639	2423	3248	2475	1597	1282	847	1795	1589	3272	3413	2347	2767	2830	1442	1818	1998	1316	2836	1679	2270	2118	1107	1884	2594
ENSG00000074696	950	540	483	355	498	166	764	427	1539	554	299	611	433	666	356	2	76	651	277	595	338	1536	674	937	593	1334	768	1552	393	1374	309	1381	468	594	660	1678	1271	1719	1420	1315	430	424	1878	1027	1040	1316	900	1346	1515
ENSG00000074706	1042	808	363	201	659	209	849	388	5	698	376	1142	397	1008	431	0	99	946	274	924	340	41	1062	1018	661	20	1026	9	608	3	336	5	708	946	387	48	31	15	3	2	349	502	3	7	12	3	6	2	10
ENSG00000074755	1131	2903	2204	2686	2442	1188	2430	1687	2075	1777	1185	1841	1149	2205	1480	2	632	2385	1745	1637	1432	2455	1809	1251	2372	1880	2176	1916	1327	1919	1440	1941	2303	2112	1366	2542	1947	1965	1932	1751	453	2083	2364	2178	1919	1903	1634	2238	2311
ENSG00000074771	0	0	1	0	0	2	0	0	0	4	0	1	4	0	0	0	2	0	1	0	1	0	3	3	0	0	0	0	3	0	1	0	1	0	0	0	0	0	0	0	0	0	0	0	0	0	0	0	0
ENSG00000074800	44263	9212	8536	4537	8456	3539	23184	6802	21145	18262	6464	14054	9429	17785	7349	15	1811	16365	6062	20722	6594	22318	23761	46277	9768	21057	27448	21620	14284	13622	5766	14029	10626	17562	38095	21338	20972	21449	12073	11741	30302	6088	23281	14572	19898	17431	8528	12065	19969
ENSG00000074803	0	9	3	2	2	5	0	1	0	5	0	0	0	0	6	0	16	0	0	5	4	2	5	0	4	0	2	0	1	0	2	1	5	0	1	2	0	1	2	1	5	1	1	0	0	0	0	0	0
ENSG00000074842	1046	1035	311	576	346	455	1214	834	2670	489	604	490	715	571	691	0	136	508	520	864	578	3222	703	1004	1118	2920	803	2494	485	1095	201	1743	316	758	930	2678	2911	2469	1184	1452	856	714	3301	1934	2375	2007	819	1717	3037
ENSG00000074855	55	224	212	164	167	47	167	126	103	120	75	161	66	234	99	0	69	122	105	145	119	168	117	62	171	115	149	141	96	161	113	98	126	144	76	182	165	171	165	117	10	223	134	91	154	139	129	93	110
ENSG00000074935	1019	436	286	297	369	200	436	351	164	374	295	489	248	562	248	1	108	551	293	496	261	175	651	1030	377	186	790	170	489	121	247	171	437	617	557	146	156	154	157	157	347	356	162	104	139	118	117	159	137
ENSG00000074964	0	2	1	0	3	0	0	0	1320	1	0	0	0	1	0	0	9	0	0	0	0	820	5	1	0	1656	0	1057	0	241	0	703	0	0	0	1165	2608	1669	334	846	0	0	1955	726	2556	1735	358	1396	2184
ENSG00000074966	241	2984	37	563	65	1056	117	1639	28	334	737	541	891	434	968	0	61	158	651	235	732	37	411	190	2611	31	432	31	211	36	50	22	97	293	45	22	27	29	32	22	16	1964	46	17	18	9	14	19	41
ENSG00000075035	0	0	0	0	0	0	0	0	1	0	0	0	2	0	0	0	7	0	0	0	0	0	0	0	0	1	0	1	0	0	0	0	0	2	0	0	2	1	0	0	0	0	1	0	0	0	0	0	1
ENSG00000075043	0	0	0	0	0	0	1	0	0	0	0	3	6	3	0	0	6	1	0	1	0	0	2	0	0	0	3	0	3	0	0	0	1	0	0	0	0	0	0	0	0	0	0	0	0	0	0	0	0
ENSG00000075073	3	9	5	3	1	2	2	2	10	3	1	7	3	6	5	0	6	5	2	4	5	8	3	4	4	2	5	13	0	4	1	6	2	1	6	13	10	8	1	3	0	4	8	2	2	9	4	6	6
ENSG00000075089	1287	529	485	314	591	182	808	311	379	443	241	781	331	893	273	0	105	1138	310	1161	284	397	717	1125	476	412	689	357	624	320	423	296	599	820	1335	508	486	405	320	307	970	332	467	390	400	409	271	408	392
ENSG00000075131	914	178	37	82	74	78	307	277	66	379	122	238	263	230	108	0	22	120	89	314	149	74	359	697	251	74	424	76	174	34	33	50	85	239	307	79	62	56	33	56	359	143	72	46	51	61	16	41	83
ENSG00000075142	1331	649	391	266	514	260	1132	490	706	686	374	770	651	854	495	1	82	800	384	878	416	758	956	1144	744	1234	1116	1108	785	634	237	946	552	828	1004	986	1674	1495	816	1001	855	466	978	706	1567	1395	628	1165	1004
ENSG00000075151	1060	1684	1243	1864	1411	1010	1764	1914	1563	756	679	668	989	980	1096	1	181	1051	1186	736	965	2091	1227	997	1575	1919	1406	1752	850	1812	727	2021	1169	1040	910	2295	2179	2110	1841	2043	422	1168	1852	1818	2118	1894	1605	2406	1878
ENSG00000075188	857	150	93	73	136	72	423	157	298	327	90	461	181	401	111	1	16	330	75	461	80	257	411	809	210	321	417	284	297	177	89	202	188	327	480	323	324	304	215	230	527	125	348	235	249	235	139	286	307
ENSG00000075213	16	13	28	13	9	5	7	4	32	5	2	16	28	2	24	0	29	11	18	16	9	14	16	6	29	106	2	18	14	9	8	19	8	3	1	15	234	33	6	16	0	3	36	8	270	27	4	16	43
ENSG00000075218	21	47	15	28	2	5	17	29	8	25	18	11	16	11	21	0	20	5	21	9	20	10	15	12	25	10	21	16	7	12	1	7	9	6	0	10	8	15	19	6	9	24	5	8	5	8	14	7	4
ENSG00000075223	2	6	0	4	1	2	2	1	506	0	5	4	3	0	5	0	21	0	5	1	4	960	2	0	13	653	0	423	2	625	3	526	2	0	1	1230	975	614	623	501	0	3	671	1090	903	419	522	587	531
ENSG00000075234	183	1034	126	596	190	351	398	543	261	135	297	143	289	130	357	0	98	105	281	141	235	426	202	159	880	334	282	338	170	286	49	316	124	229	37	433	363	343	321	316	68	681	315	293	277	303	251	316	345
ENSG00000075239	915	230	231	198	253	99	567	187	525	469	140	488	136	607	162	0	82	546	159	563	147	1102	565	871	188	821	586	721	330	527	185	663	304	411	859	1366	985	980	641	823	596	185	794	846	822	718	473	778	712
ENSG00000075240	187	393	139	168	201	104	171	111	1421	152	151	153	217	203	174	0	67	182	163	108	125	3467	159	166	410	2362	158	2384	131	1461	85	1829	135	72	191	4215	2503	2140	1426	1292	93	345	1895	3157	3076	2071	1706	2452	2390
ENSG00000075275	19	36	17	8	7	10	27	18	121	48	25	60	27	26	41	0	15	21	15	39	43	330	34	21	23	194	34	210	14	203	20	150	20	32	9	745	525	434	480	335	9	24	325	946	1040	695	886	757	781
ENSG00000075290	7	0	7	1	2	0	3	2	0	4	0	0	0	2	2	0	5	2	4	4	0	1	5	1	3	0	5	2	2	1	3	5	4	3	4	1	0	0	0	1	2	1	0	0	0	1	0	1	1
ENSG00000075292	3093	2155	2261	1749	2466	974	2617	1555	1787	1688	954	2565	1221	2936	1341	3	515	3674	1500	2744	1233	2066	2480	2683	2067	1907	2498	1823	1641	1736	1733	1705	2704	2697	2653	1759	2082	1869	1611	1617	1052	1531	1810	1771	2040	1629	1431	1867	1785
ENSG00000075303	471	526	185	355	275	257	415	511	2013	281	224	409	346	470	304	0	64	366	250	307	308	1532	441	348	492	2018	397	1601	248	672	179	1235	310	413	255	1736	2487	1858	900	1360	146	381	2255	1282	2074	1721	637	1460	2465
ENSG00000075336	763	258	118	105	180	87	483	249	431	348	162	355	259	466	188	0	32	291	154	421	163	407	414	640	270	377	553	399	278	238	113	318	235	372	445	478	382	420	219	289	368	191	534	271	301	311	148	311	392
ENSG00000075340	123	6	22	2	19	4	35	4	2	102	10	80	10	56	12	0	27	31	7	47	4	1	75	68	10	1	68	1	42	0	37	4	18	24	54	4	2	4	2	3	20	4	4	4	2	3	3	0	2
ENSG00000075388	0	0	0	0	0	0	0	0	0	0	0	0	0	0	0	0	0	0	0	0	0	0	0	0	0	0	0	0	0	0	0	0	0	0	0	0	0	0	0	0	0	0	0	0	0	0	0	0	0
ENSG00000075391	11	9	8	1	0	8	6	10	1169	4	5	9	18	3	6	0	17	1	7	8	6	1126	17	3	4	847	6	664	13	527	7	706	1	1	2	1541	912	779	552	670	3	10	1447	972	767	594	378	734	1196
ENSG00000075399	117	131	329	415	315	134	155	112	197	214	124	211	91	360	134	0	138	259	132	93	129	241	195	118	119	234	214	238	160	76	140	120	228	134	89	273	271	211	98	120	33	165	248	175	281	200	51	138	251
ENSG00000075407	963	805	241	181	419	194	803	491	495	626	385	557	467	713	400	0	96	405	340	634	524	552	878	979	622	421	932	391	456	183	155	247	401	732	375	538	504	429	137	257	270	550	538	476	463	344	129	308	438
ENSG00000075413	1170	1256	1544	1250	1431	635	1489	1004	1283	953	586	1058	737	1487	838	3	462	1859	856	1103	703	1106	1140	1186	1044	1152	1166	1169	797	1375	840	1176	1335	1209	1426	1337	1272	1224	1221	1121	649	884	1468	1258	1362	1302	1203	1535	1492
ENSG00000075415	5982	2307	2510	1961	2776	1256	4657	1986	6425	3418	1590	3418	2174	4620	1910	0	622	4728	1607	3745	1756	8154	4666	6357	2345	7741	4948	6576	3272	5318	1829	6411	3317	3768	6153	9601	8301	7561	5925	6359	3990	1853	8320	6683	7797	6207	4112	6766	7477
ENSG00000075420	394	1642	110	746	167	704	555	1384	2169	211	596	183	875	213	755	0	98	127	796	236	686	2334	368	397	1393	2496	386	2093	217	1802	68	1960	182	401	164	2148	3115	2438	1713	2053	143	1056	2329	1779	3110	2235	1592	2370	2251
ENSG00000075426	1185	1837	314	1109	310	547	681	1218	2170	224	571	275	692	218	798	0	760	156	729	253	1030	1475	310	886	1495	2116	340	1709	251	2591	199	1833	282	426	386	1524	2369	1768	2360	1568	227	1296	2370	2066	3238	2168	3156	2514	2279
ENSG00000075429	0	0	0	0	0	0	0	3	0	0	0	0	0	0	0	0	2	2	2	0	0	0	0	0	0	0	0	0	0	0	0	0	0	0	0	0	0	0	0	0	0	0	1	0	0	0	0	0	0
ENSG00000075461	0	2	1	2	0	0	2	2	1	0	0	0	2	1	0	0	1	0	0	0	0	0	0	0	0	0	0	0	0	0	0	0	0	0	0	0	0	0	0	0	0	0	0	0	1	0	0	1	0
ENSG00000075539	1703	2413	2541	2621	2794	1295	2251	2029	1041	1444	942	1922	1165	2449	1247	8	710	3116	1741	1801	1212	1313	2028	1507	2311	1121	1954	1177	1421	1459	1923	1427	2774	2067	2450	1515	1362	1493	1463	1320	658	1744	1286	1341	1356	1478	1318	1848	1349
ENSG00000075568	685	1275	703	808	972	521	1242	962	1408	711	631	981	653	1322	729	0	213	918	700	872	726	1881	1138	730	1276	1574	1217	1430	700	1724	516	1613	1038	1202	701	2060	1782	1777	1788	1607	245	991	1741	1905	2055	1735	1552	2191	1783
ENSG00000075618	47	25	26	14	24	5	196	38	729	24	79	14	124	10	48	0	17	24	10	40	137	101	27	29	12	424	53	354	24	155	22	231	26	96	99	254	536	393	139	260	24	13	826	32	224	324	122	265	450
ENSG00000075624	38272	55264	22100	56689	26660	36907	65850	47576	44327	33998	28896	31738	47056	35855	38998	25	7182	39287	36713	40608	25578	82398	42332	41171	62797	110958	59007	59965	28524	36639	11821	65882	28523	46271	62200	122782	168319	94525	49346	83656	25845	39131	80627	67165	156180	77001	32054	78646	72357
ENSG00000075643	2	2	16	10	7	2	0	3	3	4	4	6	6	6	15	0	23	0	4	10	5	7	13	7	12	6	2	2	10	2	7	0	2	8	0	5	8	7	2	5	1	5	5	3	5	5	2	3	3
ENSG00000075651	13	63	10	66	13	22	20	61	5671	15	28	27	48	20	35	0	36	25	40	17	47	2449	84	8	46	4444	105	3737	45	3411	48	3149	44	56	9	1609	3011	2323	2246	1703	0	71	5405	1540	4204	2912	2533	2914	5381
ENSG00000075673	0	0	0	0	0	0	1	0	0	9	0	13	0	2	1	0	5	0	3	0	0	0	10	2	0	0	13	0	2	0	0	0	0	0	0	2	0	0	0	0	0	0	3	0	0	0	0	0	0
ENSG00000075702	78	130	37	24	61	34	99	107	25	134	58	88	67	81	59	0	11	37	38	61	67	32	108	69	95	35	118	32	48	46	30	41	44	66	30	31	29	33	34	45	21	61	34	23	32	44	37	48	54
ENSG00000075711	1077	878	765	584	970	329	1394	825	609	753	349	954	506	1157	567	1	106	1119	477	990	492	796	1060	934	877	649	1087	688	796	397	508	496	977	1168	938	855	738	691	345	500	428	711	631	601	705	667	348	536	712
ENSG00000075785	2756	2386	1574	2256	1623	1103	3063	2046	7408	1889	1234	2036	1701	2276	1465	2	557	2524	1550	2246	1602	10452	2273	2610	2278	7310	2777	7148	1611	5528	1190	5939	2012	2436	3604	12076	7910	8397	5808	5666	1674	1613	10015	10128	7316	6966	4827	6608	9658
ENSG00000075790	685	612	308	415	404	369	669	690	760	324	287	389	373	597	290	1	108	622	375	627	397	1048	506	611	703	862	487	799	341	896	229	949	420	505	655	1222	1058	1071	1056	1042	349	426	1080	1066	901	847	916	1183	898
ENSG00000075826	458	258	688	375	850	190	661	275	127	701	135	937	182	1005	233	0	186	1030	270	656	195	231	843	463	265	136	939	207	533	240	627	273	993	1008	376	297	254	255	380	372	97	195	236	307	233	269	248	423	234
ENSG00000075856	1291	1392	925	940	1166	567	1680	888	849	1115	631	1227	749	1438	893	1	276	1589	838	1150	782	894	1333	1355	1183	873	1678	956	1014	830	668	864	1234	1456	1391	1103	1025	1000	778	821	643	1011	1080	887	978	973	674	1045	952
ENSG00000075884	2435	542	272	143	469	254	1116	407	160	970	399	1338	556	1311	543	1	32	1159	311	1376	240	531	1710	1994	543	223	1796	218	1014	27	352	83	762	1220	848	703	381	367	63	161	960	344	240	551	414	293	49	122	278
ENSG00000075886	10	12	1	0	4	2	8	4	0	8	3	15	5	7	10	0	5	1	6	14	10	2	7	11	7	4	7	5	2	0	0	1	6	12	8	2	0	2	1	1	3	5	2	5	1	2	1	3	4
ENSG00000075891	0	0	0	0	0	0	0	0	0	1	0	1	1	0	2	0	12	0	0	0	0	0	0	0	3	0	0	1	2	0	1	0	0	0	0	0	0	0	0	0	0	2	0	0	0	0	0	0	0
ENSG00000075914	753	235	141	131	220	118	438	206	399	303	155	311	214	342	159	0	28	287	147	328	171	373	462	710	252	387	514	375	222	258	98	257	196	369	353	378	412	370	220	274	334	212	515	284	351	297	189	282	482
ENSG00000075945	679	719	309	308	357	265	633	436	272	396	242	484	427	536	323	0	74	571	242	431	326	287	580	619	556	306	666	294	397	152	202	202	472	489	552	366	440	301	191	204	350	469	320	310	393	303	166	236	287
ENSG00000075975	611	635	659	740	795	352	726	556	481	469	310	579	345	758	301	2	239	1057	497	648	388	577	554	692	634	518	711	547	418	702	572	596	822	618	899	632	528	580	702	567	363	523	547	516	502	490	518	755	554
ENSG00000076003	4425	1656	664	309	837	451	2365	1007	277	2275	836	1735	1598	2078	941	1	148	1269	702	1491	655	631	2392	3978	1973	481	2888	459	1358	432	567	432	883	1422	1420	754	437	401	433	416	1856	1060	259	635	319	398	330	432	395
ENSG00000076043	960	448	367	268	397	149	829	346	321	391	226	490	303	555	284	0	120	682	281	735	361	400	577	787	405	376	646	361	331	224	250	250	383	574	715	406	402	434	224	266	530	315	393	310	387	356	174	296	370
ENSG00000076053	866	415	305	326	341	126	461	317	489	305	171	469	189	588	188	0	119	568	247	531	214	577	444	744	466	552	453	490	343	291	230	445	358	445	779	702	629	576	378	428	567	355	579	526	551	464	306	501	533
ENSG00000076067	19	41	20	14	7	4	49	19	34	6	20	7	29	9	15	1	11	9	18	8	17	59	35	15	28	37	18	38	21	28	7	43	14	41	0	48	55	27	8	24	4	30	29	63	102	70	42	51	78
ENSG00000076108	1247	2833	2295	2126	2710	1108	3233	2068	1419	2185	1447	2831	1498	3284	1755	1	1007	2928	1953	2294	2200	1724	2488	1390	2259	1497	2887	1463	1680	1241	1638	1238	2993	3353	1461	1864	1718	1552	1174	1200	561	2036	1626	1646	1777	1594	1047	1669	1607
ENSG00000076201	367	971	593	709	557	352	781	510	813	578	343	563	408	599	416	1	245	595	543	528	544	1007	559	422	696	853	647	899	358	1044	361	944	657	750	546	1171	1009	972	982	812	149	609	1027	1060	1034	980	961	1182	1096
ENSG00000076242	1065	522	389	375	491	308	875	432	738	638	327	620	432	819	382	1	77	855	290	705	338	725	698	972	629	907	815	805	449	688	284	880	522	661	917	900	1196	986	891	1018	564	427	1097	680	1019	935	661	1112	902
ENSG00000076248	641	294	136	50	159	75	462	218	160	649	158	489	220	475	140	1	29	193	96	365	148	237	533	744	291	154	662	158	277	87	98	122	172	326	245	209	142	172	69	104	317	195	139	173	123	144	49	135	152
ENSG00000076258	38	51	20	19	12	6	54	59	34	36	30	64	19	66	23	0	6	26	4	29	29	66	59	31	32	44	62	38	36	18	10	17	26	45	23	63	60	65	38	30	16	25	47	47	59	48	26	40	44
ENSG00000076321	441	385	369	322	422	173	468	317	241	296	168	416	174	496	196	0	140	566	246	384	239	312	350	374	342	271	362	212	287	244	322	248	426	374	419	379	284	274	218	215	156	309	276	277	249	234	232	280	230
ENSG00000076344	0	4	2	0	1	0	3	6	0	5	1	2	3	1	0	0	9	0	0	2	0	1	1	0	2	0	1	1	0	2	1	3	1	2	0	0	0	2	1	1	0	0	0	0	0	0	0	0	0
ENSG00000076351	26	10	12	5	21	4	32	8	47	31	10	19	13	32	15	0	8	16	12	21	13	167	29	33	22	183	27	158	31	94	6	176	25	23	15	278	286	267	167	276	18	18	109	109	238	193	88	307	195
ENSG00000076356	10	60	17	35	14	48	61	94	191	46	44	72	96	32	62	0	36	23	29	38	80	184	103	21	50	121	142	123	67	178	14	166	54	156	0	213	188	141	213	207	6	34	242	101	189	122	166	239	214
ENSG00000076382	257	111	58	10	64	36	206	86	45	243	80	164	118	167	89	0	20	73	60	169	62	69	202	246	160	57	225	57	86	55	32	55	63	123	55	63	79	55	39	57	72	94	41	31	58	43	33	37	39
ENSG00000076513	1539	1356	1491	1443	1749	637	1647	993	1481	1035	650	1682	778	2129	856	5	461	2844	1143	1594	798	1575	1395	1365	1234	1760	1499	1556	1237	1431	1273	1725	1933	1484	2184	1890	1977	1837	1553	1610	889	1036	1743	1558	2034	1852	1255	2192	1643
ENSG00000076554	621	621	428	460	451	321	703	635	15	397	236	514	330	542	331	0	71	506	266	560	304	34	471	465	742	47	515	68	307	24	285	36	355	602	343	25	82	65	16	48	256	581	41	1	26	20	4	15	15
ENSG00000076555	48	63	196	54	251	20	160	31	110	158	17	247	20	276	21	0	40	333	45	174	24	181	145	69	25	85	183	134	142	96	188	107	258	212	75	128	56	70	58	81	26	15	70	147	103	100	57	117	93
ENSG00000076604	1053	202	734	302	723	167	1362	142	145	780	243	520	320	806	229	1	208	1389	210	1243	339	204	1222	1249	184	73	1597	157	823	137	464	119	1208	1669	2383	133	49	125	172	112	1010	178	129	96	33	70	117	102	108
ENSG00000076641	1826	2947	2280	1862	2645	1708	4237	4567	1542	2232	1140	2635	1318	2785	1219	3	554	2916	1606	3091	2478	2069	2606	1479	2612	1803	2731	1531	1455	1790	1935	1639	2723	3285	1852	2121	1777	1573	1516	1272	596	1908	1750	1991	1990	1586	1621	2013	1849
ENSG00000076650	340	195	171	127	234	133	359	216	210	239	131	302	166	328	165	0	77	370	142	313	138	212	248	308	257	155	341	205	171	164	125	168	260	241	265	230	208	196	163	180	138	187	213	150	178	165	145	229	184
ENSG00000076662	924	1385	233	402	579	409	1459	1073	119	997	559	1448	841	1356	786	0	75	1023	410	1296	514	490	1327	956	1438	138	1420	125	949	99	206	167	501	1257	552	394	120	103	126	167	654	1047	145	316	187	105	81	153	132
ENSG00000076685	493	543	281	415	345	288	531	418	763	369	240	422	336	529	378	0	134	523	334	428	329	893	415	509	505	800	491	794	354	994	301	860	391	501	439	1018	1004	1017	914	833	242	392	950	713	957	862	818	1025	851
ENSG00000076706	16	4	16	1	2	0	5	4	4	6	6	10	4	6	7	0	4	13	3	3	4	2	8	19	1	1	8	3	5	2	8	1	3	8	5	1	2	2	1	0	10	1	0	4	1	0	0	0	1
ENSG00000076716	2	1	3	0	3	0	1	4	433	2	0	2	2	0	2	0	5	1	5	6	1	448	1	0	12	174	0	203	3	90	2	186	0	2	0	1662	340	354	140	262	0	0	924	534	88	90	31	123	257
ENSG00000076770	528	728	324	372	406	286	897	686	271	675	289	907	449	778	423	2	71	395	329	661	336	670	825	539	938	531	817	445	313	65	191	199	373	672	255	904	648	595	73	330	117	570	427	660	550	410	77	262	493
ENSG00000076826	3	0	14	1	9	3	10	4	0	13	1	10	2	9	11	0	7	12	11	8	8	2	26	11	8	0	15	4	12	3	9	0	15	6	0	0	1	0	0	2	4	3	0	2	0	0	0	1	1
ENSG00000076864	12	0	5	5	6	2	3	1	35	10	0	2	2	1	0	0	2	11	1	4	2	14	2	6	1	4	11	3	1	4	2	0	5	3	5	28	0	2	1	0	9	0	68	5	0	0	1	2	2
ENSG00000076924	666	865	570	617	877	413	1097	620	587	797	460	1008	499	1190	534	3	186	1075	541	906	546	847	784	718	767	599	1091	746	688	672	552	667	906	1026	882	851	682	682	701	633	463	646	772	700	716	695	575	826	693
ENSG00000076928	1960	7410	4838	6190	5863	3046	6573	5141	1488	4513	2990	5646	3271	6121	3715	2	1771	5219	4408	3886	3528	1987	5168	2340	6209	1438	5822	1457	3307	754	2648	1264	4921	5438	1961	2501	1791	1603	902	1311	1045	5602	1785	2018	1854	1612	796	1571	1681
ENSG00000076944	653	1396	521	616	701	454	1267	899	2598	727	711	854	781	953	765	0	165	846	693	909	754	3783	936	685	1181	3061	1076	2695	641	1564	246	2233	673	1062	709	4022	3915	3124	1632	2071	410	904	3310	3101	3956	2678	1316	2499	3129
ENSG00000076984	430	818	538	635	787	360	829	530	535	481	417	606	438	858	526	0	251	834	555	516	541	641	646	468	730	480	794	649	602	580	402	659	665	707	559	609	525	603	584	558	303	692	666	651	615	740	591	778	667
ENSG00000077009	1	3	9	1	1	3	1	3	17	0	0	3	3	1	3	0	3	0	0	0	1	48	1	0	2	2	0	11	1	0	2	1	0	0	0	0	1	2	0	0	0	1	3	12	0	5	0	0	6
ENSG00000077044	352	2184	1302	2287	1368	932	1221	1852	231	951	732	1201	695	1170	854	1	501	1123	1141	709	1079	405	892	428	1678	264	1132	271	633	383	727	387	1050	941	522	474	280	317	369	358	125	1472	287	324	299	296	310	462	262
ENSG00000077063	4	6	0	0	0	0	0	0	0	1	1	1	0	0	1	0	15	1	0	0	4	0	2	3	0	0	1	0	0	0	0	0	1	0	0	0	1	0	1	1	0	0	0	0	5	3	1	2	6
ENSG00000077080	0	0	0	8	0	0	0	0	0	6	0	0	0	0	0	0	0	3	0	1	0	0	0	0	0	0	0	1	0	0	0	0	0	0	0	0	0	1	0	0	0	0	0	0	0	0	0	0	0
ENSG00000077092	2	1	5	0	5	4	8	9	6	3	2	9	1	4	5	0	21	6	0	2	10	4	4	5	8	4	1	1	7	5	3	1	0	4	7	3	0	6	0	0	2	1	2	0	5	3	0	0	3
ENSG00000077097	2913	3768	2626	2603	3343	1610	4500	2970	2975	2676	1745	4056	1935	5050	2481	1	688	4855	2290	3743	2146	3372	3928	2875	3745	3094	3951	2879	2907	2645	1877	2699	3630	3644	2913	3611	3414	3324	2688	2808	1380	3098	3363	2927	3278	3044	2348	3311	3254
ENSG00000077147	3127	3088	2242	3017	2304	1505	3584	2586	3644	1781	1501	2409	1876	3174	1876	4	933	3256	2312	3017	2171	3945	2791	2824	2943	3498	2721	3498	1862	3237	1816	3190	2568	3126	2935	4269	3748	3747	3260	3104	1363	2482	4009	3199	3272	3317	2786	3669	3754
ENSG00000077150	2882	3783	2219	1776	3070	2434	6289	4031	2275	3053	2855	3237	3575	3298	3412	3	157	3775	2651	3720	3603	779	5010	3215	3022	2734	6200	2640	3076	3467	1590	2960	4089	6089	3597	814	3785	2986	3814	3155	1601	2777	3025	535	4279	3504	3744	4433	2698
ENSG00000077152	455	67	61	14	59	23	197	50	32	213	44	141	78	154	37	0	17	112	21	177	38	25	189	400	61	37	214	38	112	35	46	33	60	121	236	20	42	51	37	46	222	39	28	21	28	41	36	59	24
ENSG00000077157	199	461	505	317	470	212	473	248	261	305	244	408	204	488	189	0	115	431	273	304	192	273	400	204	427	229	386	262	241	324	293	302	507	400	225	291	226	264	251	235	38	290	265	297	220	293	272	363	265
ENSG00000077232	2965	1844	831	906	1321	805	2370	1593	2500	1447	874	1906	1208	2158	1208	1	191	1753	973	2166	909	2282	2518	2756	2016	3517	2490	2481	1532	1236	595	1920	1346	2312	1730	2765	4269	3038	1294	2248	1279	1401	3112	1458	3783	2384	1013	2158	3134
ENSG00000077235	702	1222	853	1132	1144	663	1512	834	933	904	709	964	877	1155	713	2	272	1280	865	895	696	1090	1128	721	1270	967	1309	913	712	1160	663	1058	1128	1170	927	1174	1012	1005	1038	985	290	1055	1002	919	1078	1043	957	1218	1054
ENSG00000077238	2768	2065	348	571	743	797	2367	1552	875	1194	1308	1273	1624	1439	1730	0	119	950	1034	1609	1568	1326	1466	2680	1720	1282	1951	812	1141	425	257	657	895	1816	2108	1733	2067	1299	556	959	970	1392	1512	1092	1988	1215	380	851	1374
ENSG00000077254	1166	1467	1320	1383	1478	656	1542	892	966	943	693	1531	694	1801	710	0	391	2053	863	1356	821	1494	1187	1081	1132	1052	1353	1127	994	1120	949	1138	1460	1281	1304	1667	1450	1265	1145	1145	578	1081	1218	1278	1288	1162	952	1398	1270
ENSG00000077264	15	27	18	6	13	3	18	16	3	15	7	19	10	9	19	0	19	2	15	44	11	9	21	29	10	3	12	0	30	3	11	2	12	23	15	1	1	0	3	0	15	7	3	0	0	4	0	0	3
ENSG00000077274	0	1	1	5	0	0	0	2	0	5	6	0	1	0	1	0	11	0	0	0	1	0	0	2	2	0	2	0	1	1	0	0	0	0	0	0	0	0	1	0	0	0	0	0	0	0	0	0	1
ENSG00000077279	1	7	6	8	8	1	1	3	0	3	7	5	11	0	1	0	10	0	1	7	17	2	4	3	7	2	0	0	11	1	3	3	2	0	0	0	0	0	0	0	1	0	0	2	0	0	3	1	0
ENSG00000077312	994	497	511	268	646	221	1255	381	660	833	289	823	397	869	320	1	140	794	287	848	296	736	877	1145	515	659	1253	682	582	422	312	500	584	943	1015	799	652	638	427	425	664	425	768	514	590	570	336	515	698
ENSG00000077327	0	7	1	0	0	0	0	1	0	2	2	0	1	0	1	0	5	0	1	0	0	0	0	0	6	0	0	0	0	1	0	0	0	0	0	1	0	0	0	1	0	2	1	0	0	0	0	2	0
ENSG00000077348	362	68	26	44	52	28	183	127	156	256	97	244	138	206	78	0	28	167	41	271	72	137	295	440	97	141	349	148	167	117	55	84	96	202	293	322	241	262	153	219	235	60	391	179	184	214	101	177	324
ENSG00000077380	1160	627	447	374	521	305	960	584	979	484	327	708	394	839	443	0	122	922	384	991	490	1475	768	1122	513	1252	841	1088	655	839	311	1020	598	960	1215	2133	1705	1392	1031	1173	780	415	1403	1735	1623	1331	905	1404	1399
ENSG00000077420	660	1354	780	609	1145	442	1813	872	282	886	475	1254	678	1278	622	0	179	1129	585	1158	638	1664	1152	797	1299	869	1502	720	893	976	469	886	1165	1492	1211	2416	1384	1232	1245	1178	519	912	684	1815	1574	969	1153	1345	743
ENSG00000077454	761	1721	2658	2599	2555	1078	2172	1449	906	1411	838	2011	868	2621	1106	1	1080	3177	1641	1800	1349	1354	1626	908	1579	1111	1899	1237	1480	1126	1714	1381	2517	2355	1580	1523	1383	1409	1380	1542	620	1420	1225	1372	1567	1620	1131	1880	1331
ENSG00000077458	682	789	943	782	889	337	702	470	364	510	380	788	401	997	404	1	280	1078	483	697	365	427	784	562	671	386	729	393	444	559	610	574	849	647	656	534	480	546	608	560	304	558	477	422	470	449	481	655	382
ENSG00000077463	199	258	131	180	193	111	292	194	246	188	151	219	187	206	166	0	82	217	127	203	180	295	254	262	238	268	317	269	224	170	107	213	143	264	232	343	296	277	152	194	177	173	290	272	297	268	106	214	321
ENSG00000077498	1	5	1	0	1	0	0	0	0	0	0	0	0	0	0	0	1	0	0	0	0	0	0	0	0	0	0	0	0	0	0	0	1	0	0	0	0	0	0	0	0	0	0	0	0	0	0	0	0
ENSG00000077514	537	345	116	84	145	97	421	210	332	367	165	380	200	378	163	0	40	267	101	347	224	404	405	540	303	297	429	234	200	237	104	239	176	352	314	520	358	316	275	300	161	145	352	412	427	249	226	370	314
ENSG00000077522	6	1	7	10	5	1	2	2	2	5	4	1	6	2	7	0	6	2	1	2	6	1	1	4	6	0	0	0	2	1	4	0	1	0	2	0	3	0	2	5	0	0	3	1	1	0	4	0	0
ENSG00000077549	2335	3544	1599	2027	1953	1419	4373	2901	4403	2162	1538	2493	2247	2709	2050	1	334	2977	1507	2954	1552	4695	2853	2519	3669	5075	3358	4751	2114	3141	952	3673	2153	3154	3030	5650	6463	5783	3626	3864	1822	2513	5832	4056	5507	4971	2481	4174	5454
ENSG00000077585	95	186	122	45	157	55	196	58	1021	98	103	157	148	176	173	0	37	146	103	119	92	1567	150	107	201	1356	169	1287	107	874	72	976	111	121	81	2202	2104	1870	1290	1149	54	133	1541	1976	1862	1765	1175	1479	1572
ENSG00000077616	54	69	32	17	34	24	31	9	9	31	24	41	18	50	23	0	19	34	35	41	34	8	39	37	55	24	22	11	6	6	16	12	28	26	27	13	10	9	6	5	14	38	11	4	11	9	5	12	9
ENSG00000077684	638	1134	834	815	712	454	1031	878	99	589	433	913	435	975	609	2	302	853	585	712	603	165	773	553	871	86	755	102	592	187	478	115	716	860	528	189	116	113	174	131	282	745	122	153	120	113	145	175	119
ENSG00000077713	198	251	7	26	45	55	181	159	412	181	144	168	203	186	207	0	2	63	82	206	134	878	265	233	239	579	317	488	131	56	17	153	80	249	52	857	676	593	89	197	84	194	634	992	860	587	100	314	790
ENSG00000077721	1038	1394	1294	1291	1207	761	1277	972	1096	640	727	797	728	1073	753	2	596	1333	1139	941	934	1461	911	992	1278	1261	984	1282	618	1273	727	1309	1099	979	1527	1808	1441	1369	1340	1218	717	999	1432	1378	1170	1281	1008	1485	1301
ENSG00000077782	56	60	453	86	218	46	115	57	102	67	76	106	59	203	106	0	157	406	136	115	108	132	186	78	48	67	138	85	181	196	567	127	504	230	290	388	174	317	379	303	69	48	267	210	108	157	279	254	136
ENSG00000077800	0	1	2	2	1	0	0	1	2	2	0	2	0	1	0	0	5	0	0	2	0	2	0	1	0	2	0	0	4	1	0	0	0	0	0	2	0	0	0	0	0	4	1	2	0	0	0	2	0
ENSG00000077809	1384	1784	971	1056	1332	723	2091	1095	3492	1397	859	1460	1026	1883	1006	1	350	1502	926	1314	962	2480	1619	1447	1640	2755	1987	2873	1172	1492	684	2016	1404	1634	1057	2868	2753	2909	1429	1897	715	1336	3971	1934	2443	2954	1335	2386	3334
ENSG00000077935	24	26	23	4	18	6	10	16	6	18	9	8	21	14	7	0	20	14	21	13	7	3	18	17	34	2	14	2	18	2	20	7	9	4	9	1	2	1	2	4	4	19	3	0	2	4	1	4	4
ENSG00000077942	3	0	1	2	3	0	0	1	2	0	2	0	6	2	2	0	16	1	9	0	5	1	3	5	21	1	3	0	6	0	1	2	4	1	0	2	0	1	0	0	3	0	1	0	2	0	3	0	0
ENSG00000077943	0	8	4	7	0	1	1	5	0	2	1	8	2	1	3	0	12	0	1	0	3	0	7	4	1	0	0	0	1	2	0	0	2	0	0	0	0	1	1	1	0	3	0	0	0	1	0	0	0
ENSG00000077984	604	5804	708	2346	1601	2214	2931	4762	3	827	2342	1448	2633	1037	2642	0	226	741	1716	872	1835	4	1667	433	5403	4	1697	2	985	1	368	3	793	1448	33	11	4	4	0	2	213	3996	13	4	10	1	4	3	6
ENSG00000078018	0	10	27	8	11	2	10	7	5	5	6	6	2	10	1	0	23	10	6	7	4	6	5	5	16	2	1	0	17	0	9	1	18	4	11	2	1	0	1	0	6	1	1	2	0	0	0	0	1
ENSG00000078043	301	248	249	261	260	119	386	171	197	269	172	300	138	375	158	0	82	257	218	314	168	255	323	326	232	194	333	252	218	168	170	192	260	283	224	385	346	343	230	245	92	213	338	346	329	322	179	318	327
ENSG00000078053	4	18	3	1	9	6	11	13	5	15	11	21	8	8	16	0	9	4	12	3	4	10	17	5	22	8	15	0	8	1	4	4	15	17	1	8	7	4	0	3	0	21	4	10	12	4	5	2	10
ENSG00000078061	720	956	937	1038	977	554	1093	702	829	634	509	741	501	1003	637	2	292	1355	777	793	591	930	731	665	896	970	941	999	702	1082	598	1242	1065	969	1010	1123	1108	1185	1160	1246	447	693	1175	856	1220	1083	966	1534	1120
ENSG00000078070	346	270	232	157	305	107	440	253	423	315	116	403	181	412	159	0	49	421	139	389	172	548	407	346	283	484	427	439	281	253	183	404	380	434	335	749	646	679	392	550	161	202	631	499	613	577	284	563	606
ENSG00000078081	549	57	37	2	47	8	193	14	91	201	39	247	76	252	77	0	9	132	30	237	39	6	226	587	60	17	285	55	123	11	33	24	105	257	223	12	47	30	4	20	136	24	66	2	28	49	4	26	25
ENSG00000078098	0	2	2	1	3	0	0	3	0	1	1	0	0	2	0	0	21	2	2	2	0	0	0	1	0	0	1	0	0	0	0	0	1	2	0	2	0	1	0	0	0	6	1	3	0	0	0	0	0
ENSG00000078114	7	16	38	32	16	12	9	18	2	4	22	13	17	7	20	0	40	3	33	19	9	1	21	12	29	3	5	1	39	10	22	4	20	1	6	3	1	1	1	1	2	17	1	1	2	0	3	2	3
ENSG00000078124	329	398	76	120	116	125	354	245	998	184	211	204	199	262	215	0	42	133	169	247	201	1869	285	282	357	1223	286	1160	157	614	52	823	155	273	119	1956	1378	1417	704	917	130	217	1162	1270	1117	1037	482	855	1045
ENSG00000078140	1961	1268	832	735	893	494	1757	1008	1686	974	541	1217	822	1285	761	1	258	1241	781	1138	726	1868	1276	1600	1017	1582	1300	1578	771	1259	537	1316	969	1182	1382	1947	1726	1546	1191	1209	788	813	1821	1543	1497	1433	1045	1468	1610
ENSG00000078142	1097	806	678	530	803	371	1043	661	887	714	368	965	471	1059	523	2	181	1250	470	1062	528	936	891	986	644	833	958	910	666	679	515	769	832	905	1118	1086	1022	1018	748	855	546	605	1066	984	962	992	652	953	1066
ENSG00000078177	385	465	246	349	310	251	521	461	389	218	276	211	319	407	329	1	124	354	411	480	517	381	267	379	456	299	312	398	187	273	238	269	315	530	464	263	338	409	267	281	189	406	325	262	369	386	179	286	430
ENSG00000078237	454	265	177	174	201	94	320	191	627	182	161	153	168	261	139	0	101	313	145	226	198	1011	254	482	278	652	268	634	176	487	139	543	239	254	503	1114	750	655	496	515	274	223	658	700	511	503	419	555	600
ENSG00000078246	128	212	194	166	163	89	216	137	80	105	93	162	113	157	134	0	70	174	136	142	147	143	135	127	175	141	185	148	165	105	119	133	191	150	123	136	132	154	144	148	38	145	113	176	153	147	140	168	159
ENSG00000078269	300	536	225	522	160	295	240	604	46	220	250	223	255	301	271	3	60	331	233	336	347	104	253	389	492	13	285	34	216	174	179	62	286	434	843	72	13	28	119	38	165	399	80	64	15	18	113	47	87
ENSG00000078295	4	15	16	26	5	4	1	7	2	3	0	8	1	0	7	0	18	0	4	8	1	0	6	2	12	0	2	0	7	2	2	0	4	0	0	0	1	1	2	1	3	9	4	1	1	0	0	1	3
ENSG00000078304	3784	2824	3100	2633	4135	1116	4820	2189	1540	3108	1653	4624	1590	5310	1940	5	853	5947	1931	3969	1804	2031	4016	3619	2651	1453	4064	1541	3083	1519	2439	1471	4014	3814	3975	2285	1566	1637	1629	1391	2001	2317	1850	1813	1775	1429	1384	1568	1747
ENSG00000078328	8	14	25	7	5	11	5	9	0	6	9	3	14	2	12	0	9	3	12	3	13	4	22	3	10	2	3	1	14	5	10	1	4	0	0	0	0	1	4	2	1	7	2	0	1	0	1	0	2
ENSG00000078369	4453	5169	2519	2776	2924	2147	5912	4200	6156	3345	2596	3649	3596	4451	3430	2	709	4277	2710	4267	3140	8291	4209	4349	5164	6987	5148	6758	3071	4546	1545	5286	3228	4662	4405	9417	8039	7787	5062	5445	2831	3910	7795	7583	7581	6971	4126	6119	7713
ENSG00000078399	7	8	0	12	0	2	1	4	2	1	0	0	4	0	12	0	7	1	1	0	8	0	3	0	2	0	0	0	0	2	0	0	0	0	0	2	2	0	5	2	0	3	0	0	1	0	1	0	0
ENSG00000078401	19	4	13	9	1	7	9	14	5	7	1	7	10	19	10	0	11	5	5	15	5	2	15	14	9	15	9	5	4	2	5	2	6	13	1	10	18	9	4	7	0	8	14	3	7	6	1	3	13
ENSG00000078403	747	649	481	264	590	239	807	445	735	551	326	823	382	753	362	0	90	738	287	608	362	1074	676	721	583	793	727	707	437	551	316	582	614	671	534	1064	745	753	524	535	272	441	910	1011	878	677	414	744	907
ENSG00000078487	126	86	55	50	97	28	127	93	98	127	55	164	79	170	54	0	25	143	60	177	60	88	143	115	125	87	167	68	92	105	41	102	85	165	93	88	93	93	114	104	43	49	97	76	135	74	71	121	77
ENSG00000078549	1	9	17	1	9	4	5	4	2	3	7	1	2	0	4	0	13	0	12	4	7	3	2	10	5	0	1	0	10	0	2	0	4	0	1	1	0	4	1	0	0	6	1	0	3	1	1	0	2
ENSG00000078579	0	5	5	3	0	0	0	0	0	0	2	0	6	0	2	0	4	0	5	1	2	0	5	1	1	0	0	2	0	0	0	0	1	0	0	0	0	0	0	0	0	0	0	0	0	0	0	0	0
ENSG00000078589	378	199	249	25	355	30	505	70	1	365	139	700	151	582	117	0	25	471	104	497	125	0	584	318	223	1	524	1	297	0	165	1	327	490	257	1	3	5	0	1	124	104	0	0	0	0	0	0	0
ENSG00000078596	2351	273	438	386	502	250	811	423	2	993	408	1873	479	1650	403	1	174	2376	425	2283	417	0	1443	1960	284	0	1392	0	940	1	813	0	998	1455	3040	1	1	0	3	0	1563	238	0	1	0	1	4	1	0
ENSG00000078618	3195	3073	2378	2513	2468	1345	3325	2306	3169	2278	1435	2447	1822	3166	1784	5	554	2919	1851	2622	1626	3781	2845	3090	2739	3473	3259	3056	1717	3457	1275	3103	2392	2787	2765	4048	3878	3349	3535	3058	1515	2356	3842	3160	3789	2786	2849	3324	3610
ENSG00000078668	3459	1213	1160	900	1165	496	1841	790	2119	1258	567	1588	787	1747	622	0	269	2266	712	1956	678	2063	1655	3044	1075	1960	1759	1957	1205	1423	883	1588	1303	1411	2924	2190	2001	1976	1512	1456	2255	842	2297	1501	1614	1623	1131	1624	2016
ENSG00000078674	2870	2193	2744	1806	3303	911	3001	1449	1584	1918	1026	2874	1172	3617	1323	4	741	4369	1688	2728	1430	2887	3225	2498	1825	1652	3165	1687	2152	2198	2630	1796	3761	3303	3383	3032	1973	1876	2067	1983	1185	1588	1664	3172	2080	1765	1997	2383	2082
ENSG00000078687	439	1071	1495	1305	1225	473	1048	665	112	808	434	1252	453	1348	517	2	432	1320	726	769	455	179	894	428	1055	134	954	182	758	172	977	188	1219	980	578	175	175	201	182	191	178	749	126	118	199	162	154	237	161
ENSG00000078699	324	690	1187	733	945	299	717	413	494	587	364	889	368	886	342	0	247	1000	570	556	367	592	686	324	560	488	774	523	444	668	779	585	1045	732	379	649	533	491	565	532	106	495	553	575	528	517	548	698	500
ENSG00000078725	1	0	1	0	0	0	0	1	0	1	0	1	0	0	2	0	8	0	0	0	0	0	0	0	0	0	0	0	0	2	1	0	1	0	0	0	0	0	0	0	2	1	0	0	0	0	0	0	0
ENSG00000078747	1402	2576	1543	2752	1699	1198	1995	1871	1838	960	1036	1369	1118	1622	1284	3	536	1746	1338	1327	1238	2001	1393	1286	2398	1681	1566	1735	1063	1530	939	1511	1396	1401	1307	2338	1835	1782	1579	1474	614	2138	2141	1948	1764	1671	1323	1813	1984
ENSG00000078795	4	26	19	12	15	12	20	4	8	4	10	22	6	14	9	0	17	8	19	12	10	13	10	9	13	8	12	11	10	12	12	5	25	10	9	0	5	5	4	3	0	9	4	4	10	3	3	2	2
ENSG00000078804	37	88	66	62	66	46	54	36	311	40	63	52	79	38	73	0	71	59	112	22	87	164	35	33	46	459	59	327	34	421	33	346	36	26	44	238	641	419	456	356	10	44	438	118	592	366	409	435	309
ENSG00000078808	1742	2424	746	1158	1108	1197	2691	2527	2645	1181	1417	1289	2038	1583	1576	0	284	1613	1236	1685	1647	2606	1595	1779	2302	2617	1984	2557	1208	2558	493	2740	1297	2131	1610	3307	3096	2890	3064	2921	1290	1805	3230	2408	2826	2712	2459	3412	3094
ENSG00000078814	10	17	40	38	46	7	25	10	18	47	17	37	6	39	15	0	12	49	11	15	19	16	33	11	23	5	29	14	16	11	34	17	39	30	20	13	9	9	7	14	2	17	14	12	19	6	10	13	5
ENSG00000078898	3	2	1	2	4	0	0	0	0	0	0	0	0	0	0	0	8	0	3	0	2	0	2	0	7	0	0	0	1	0	0	0	0	0	0	0	0	0	0	0	0	0	0	0	0	0	0	0	0
ENSG00000078900	13	14	17	14	19	5	25	11	15	15	19	19	16	19	16	0	16	4	10	9	12	13	21	15	8	5	11	8	12	2	14	2	16	6	7	29	6	5	1	6	3	6	9	42	8	5	11	7	8
ENSG00000078902	443	634	500	605	591	336	663	507	1824	366	322	352	364	593	365	1	223	743	435	512	383	2025	474	406	643	1316	524	1632	411	1586	371	1450	579	555	612	2121	1345	1744	1617	1199	296	546	2257	1734	1155	1445	1375	1521	1874
ENSG00000078967	304	164	277	164	288	87	303	126	435	183	119	188	136	329	123	1	60	395	169	262	103	546	248	369	152	487	302	567	225	481	207	591	360	238	499	547	500	577	435	500	220	137	583	508	476	500	405	556	581
ENSG00000079101	2	4	0	0	2	2	1	0	0	3	0	4	0	4	0	0	0	0	0	2	2	0	3	1	0	0	0	0	2	1	0	0	0	0	0	0	0	0	0	0	1	1	0	0	0	0	1	0	0
ENSG00000079102	2	6	13	9	10	3	0	8	2	2	2	4	6	1	10	0	25	1	3	14	3	2	5	6	1	0	2	2	10	2	7	3	6	0	0	1	0	0	1	0	3	5	1	2	1	0	3	0	1
ENSG00000079112	7	7	5	5	5	1	2	4	2	0	9	3	8	0	1	0	13	0	3	6	2	0	1	3	15	3	0	0	4	2	1	3	3	0	2	2	1	2	1	0	0	2	3	0	2	1	0	2	2
ENSG00000079134	1583	565	600	408	725	336	841	460	501	629	325	721	416	1000	394	2	111	1068	404	822	358	637	961	1327	561	579	1016	537	573	531	476	636	767	896	1373	748	639	546	542	609	765	486	540	639	663	538	458	718	616
ENSG00000079150	50	24	10	18	14	4	36	12	16	38	0	31	16	30	4	0	14	22	4	33	8	17	30	70	35	11	42	28	17	25	12	27	16	27	25	27	32	30	35	31	23	10	36	21	15	18	14	24	27
ENSG00000079156	42	9	15	10	4	7	12	15	7	12	11	10	11	13	12	0	28	9	14	9	11	4	30	49	20	2	36	3	30	16	12	6	18	20	12	4	4	7	12	6	23	6	4	3	1	6	12	8	9
ENSG00000079215	5	1	5	0	3	0	1	8	7472	0	0	5	6	0	0	0	18	2	2	3	7	4833	1	5	1	7146	0	6145	0	920	2	3135	3	16	0	5547	7065	6264	1108	2725	0	0	7544	4524	6056	6079	775	3617	7658
ENSG00000079246	14318	4037	2733	2962	3952	2056	7698	3926	4196	5755	2357	6055	3553	7012	2963	7	730	7233	2770	7662	2688	5153	7291	12814	4279	4588	7581	4284	4414	2746	2473	3643	4330	6237	9985	6533	5307	4905	3356	3982	7169	2895	5289	4591	4736	4172	2588	4190	4951
ENSG00000079257	72	43	43	77	34	7	57	55	78	47	36	52	44	51	35	0	31	61	41	81	76	133	31	65	96	190	77	104	32	50	45	49	77	99	96	215	362	164	93	83	73	52	200	282	398	177	114	139	290
ENSG00000079263	608	643	808	717	1044	404	1194	623	125	593	257	719	346	909	334	3	97	1055	412	703	338	88	615	605	524	61	680	84	355	59	536	47	810	734	1115	60	27	28	32	30	286	415	62	42	44	22	18	22	78
ENSG00000079277	317	1071	738	584	772	387	773	476	1527	322	312	467	362	577	413	0	209	760	509	427	396	2235	482	331	831	1846	600	1537	376	1498	509	1617	788	650	504	2513	2102	1964	1623	1767	195	744	1927	1857	1833	1681	1274	1922	2043
ENSG00000079308	0	0	0	2	0	0	3	0	987	7	0	4	2	1	0	0	16	0	1	3	4	3794	2	2	1	954	1	873	0	155	0	219	0	8	1	4511	1085	1019	189	233	0	0	2300	4812	1691	1334	353	512	2746
ENSG00000079313	553	974	604	568	709	396	883	588	432	603	387	671	556	796	614	1	196	773	518	632	562	496	696	563	807	425	896	482	438	442	359	411	661	807	620	509	435	472	428	369	279	711	444	433	420	428	360	471	460
ENSG00000079332	2258	2061	1412	1846	1506	1108	2194	1708	1390	1375	925	1683	1339	2178	1200	1	528	2226	1345	1840	1269	1759	1836	2312	1990	1659	1783	1589	1221	1401	878	1471	1399	1721	2243	2035	1824	1591	1329	1278	1264	1561	1576	1444	1768	1432	1039	1547	1553
ENSG00000079335	471	433	549	573	584	355	615	212	40	697	366	1061	475	1023	566	0	181	1087	587	734	320	176	1135	496	359	126	1163	133	675	107	623	108	973	899	613	185	149	174	144	147	200	314	62	210	170	154	127	170	56
ENSG00000079337	14	11	16	14	18	12	22	13	17	14	13	16	16	8	15	0	16	27	34	10	27	119	15	20	12	22	24	22	24	12	10	14	27	26	9	163	13	12	20	16	1	12	22	91	28	24	18	24	22
ENSG00000079385	216	67	13	7	5	22	45	57	1	29	160	35	219	23	248	0	34	10	162	124	193	1	32	174	67	1	24	1	12	2	2	3	3	73	22	4	2	0	0	1	27	50	2	2	1	0	1	1	2
ENSG00000079387	931	658	135	121	284	167	787	456	311	446	295	498	318	514	272	0	21	337	223	544	330	308	635	861	627	328	715	304	336	64	71	126	279	630	317	323	330	348	90	161	359	402	302	247	388	255	71	165	317
ENSG00000079393	0	0	0	0	0	0	0	0	2	0	8	0	7	0	0	0	0	0	3	0	7	2	0	0	1	0	0	0	0	0	0	0	0	0	0	1	0	0	0	0	0	0	0	0	0	0	0	0	0
ENSG00000079432	851	1262	988	755	1173	489	1357	835	1141	859	612	974	677	1450	742	2	381	1440	824	899	788	1394	936	905	951	1407	1074	1626	751	1189	660	1208	1297	1214	975	1251	1373	1563	962	941	315	939	1340	1522	2006	1818	930	1455	1653
ENSG00000079435	133	153	49	57	63	36	93	32	14	120	43	162	86	122	88	0	17	112	45	84	29	23	121	167	100	24	205	23	138	20	46	21	84	105	95	39	24	24	18	29	107	89	9	29	29	21	18	15	15
ENSG00000079459	3363	1522	1455	1289	1536	773	2984	1230	3007	1393	873	1664	1167	2367	1042	1	399	3080	981	2717	935	3796	2096	3385	1499	3048	2268	4005	1792	1754	1261	2495	2090	2718	2651	3276	3006	3664	1947	2379	2701	978	3372	3156	3600	3492	1246	2246	4078
ENSG00000079462	210	63	42	5	52	13	159	40	64	148	45	105	47	135	35	0	2	82	27	138	29	130	153	254	62	93	179	100	100	18	18	52	41	89	114	105	68	104	19	28	117	21	68	91	113	87	12	34	82
ENSG00000079482	1	114	4	9	0	20	1	73	81	4	36	6	51	0	45	0	13	0	16	3	28	106	2	3	136	67	0	91	1	90	2	109	1	5	0	170	108	99	131	137	0	85	145	106	85	96	87	151	119
ENSG00000079557	0	3	5	0	0	0	1	0	0	1	1	1	1	0	0	0	5	0	0	0	0	0	1	0	2	0	0	2	1	0	2	0	1	0	0	0	0	0	0	0	3	0	1	0	0	0	0	0	0
ENSG00000079616	586	532	318	154	486	158	851	453	251	653	348	806	351	803	323	2	68	680	212	733	321	386	670	585	582	194	808	239	516	201	238	255	525	695	456	419	230	247	242	228	334	353	325	317	230	245	167	226	263
ENSG00000079689	0	4	2	0	1	0	0	0	0	0	0	0	0	0	0	0	0	0	0	0	0	0	0	0	0	0	0	0	0	0	0	0	0	0	0	0	0	0	0	0	0	1	0	1	0	0	0	0	0
ENSG00000079691	39	35	56	12	65	1	176	41	76	91	17	130	16	132	19	1	28	114	19	152	21	158	44	39	30	81	28	92	25	43	29	85	33	62	45	254	154	183	47	120	14	16	115	164	118	137	37	103	113
ENSG00000079739	452	599	172	361	282	258	349	269	35	312	263	316	351	418	357	0	56	382	351	197	134	510	412	446	582	267	499	368	316	195	142	311	345	217	353	478	359	464	234	331	316	378	55	413	585	433	181	352	109
ENSG00000079785	4257	1265	871	845	1151	501	2157	991	1623	1514	606	1734	871	2074	807	2	243	2072	705	2274	862	1762	2169	3605	1209	1470	2356	1498	1334	1383	720	1412	1245	1894	3075	1787	1611	1614	1187	1289	1995	856	1753	1350	1468	1300	1080	1471	1730
ENSG00000079805	1762	4548	3082	4274	3430	2227	4441	3447	2295	2176	2074	2567	2579	2805	2553	3	965	3965	3176	2718	2533	3119	2649	1933	4235	2940	3270	2684	1935	2585	2016	2785	3240	3164	2595	3609	3583	2990	2822	2807	1309	3532	2968	2853	3822	3220	2433	3285	3306
ENSG00000079819	242	280	289	202	232	215	613	641	741	298	156	334	334	358	254	1	63	405	236	725	447	609	474	238	291	504	538	767	308	501	276	670	519	1083	383	815	594	861	576	742	136	178	733	474	496	673	473	748	694
ENSG00000079841	2	2	8	4	2	0	0	4	3	1	0	5	2	0	0	0	6	0	2	0	2	0	5	0	2	0	0	0	7	0	0	1	0	0	0	1	0	1	0	0	0	3	0	0	0	0	0	0	0
ENSG00000079931	0	0	2	0	0	2	10	2	1	5	3	15	3	1	5	0	3	4	0	6	0	0	7	1	0	1	6	0	2	0	1	0	7	5	0	0	1	0	0	0	0	0	2	0	0	0	1	0	0
ENSG00000079950	445	901	935	1072	1108	521	916	666	2885	500	368	970	349	988	401	2	322	1353	596	719	436	4350	615	353	890	3524	670	3858	508	2934	578	3398	1023	717	831	5176	4369	4890	3322	3079	312	837	4088	4668	4256	4366	2952	4397	4102
ENSG00000079974	295	230	400	434	385	194	336	227	172	319	141	382	143	408	209	0	122	552	231	288	152	248	336	252	273	207	419	213	238	241	281	230	440	390	341	320	214	227	300	267	63	201	256	250	205	208	181	273	239
ENSG00000079999	875	1173	434	635	516	369	1199	768	1714	671	626	656	751	773	744	0	212	673	715	824	801	1306	829	900	1170	1214	1065	1516	712	1030	322	1099	566	959	745	1254	1040	1257	1041	875	611	893	1630	929	1001	1256	741	963	1632
ENSG00000080007	6	21	19	97	30	55	60	68	1	49	14	65	20	95	22	0	14	94	12	78	20	4	12	12	17	1	21	4	10	5	19	2	11	17	44	15	14	27	18	15	2	11	15	8	8	6	4	9	11
ENSG00000080031	2	4	0	0	0	0	0	2	1	0	0	0	2	0	0	0	20	0	0	0	2	1	1	0	4	0	2	1	1	1	1	0	0	0	0	4	1	0	3	0	1	2	1	1	0	0	0	0	0
ENSG00000080166	10	8	33	10	29	3	26	8	2	26	0	56	4	38	9	0	8	47	1	24	6	0	8	18	5	0	11	3	14	3	20	4	27	5	21	0	3	1	0	3	7	4	2	1	0	1	0	1	2
ENSG00000080189	537	706	579	637	742	368	908	536	638	651	355	843	450	952	457	0	138	1018	428	685	437	802	747	554	635	700	872	740	566	594	452	705	728	798	573	907	787	818	694	740	265	569	833	683	771	805	493	841	842
ENSG00000080200	91	34	40	26	41	5	45	42	331	40	12	61	15	66	26	1	28	64	35	70	40	367	76	68	24	322	53	352	43	473	49	427	82	118	70	444	420	406	403	444	17	15	392	388	405	374	407	551	442
ENSG00000080224	0	1	10	0	0	0	0	0	1	1	0	4	3	0	0	0	11	1	2	0	2	0	3	0	3	0	0	0	2	0	1	0	0	0	0	0	1	0	0	0	0	3	1	0	0	0	0	0	0
ENSG00000080293	1	0	2	1	0	0	0	0	0	0	0	0	2	0	0	0	2	0	0	0	1	3	2	1	3	0	0	1	2	1	0	0	0	0	0	14	0	2	2	1	0	1	0	7	3	0	1	0	0
ENSG00000080298	669	210	410	133	472	112	398	169	178	349	113	434	120	502	149	0	49	432	161	359	121	184	498	628	221	163	431	201	227	166	293	142	467	420	638	243	187	191	191	163	219	146	208	239	223	228	186	233	219
ENSG00000080345	3158	1716	1501	1171	1885	720	1926	1258	1181	1633	838	1981	1022	2600	1052	4	463	2735	1259	1988	1154	1239	2226	2729	2042	1151	2168	1119	1151	1071	1374	1118	1958	2035	2730	856	1042	1096	865	959	1011	1348	1020	1062	1038	973	948	1290	1229
ENSG00000080371	1011	989	865	964	830	476	1207	763	1150	707	517	842	605	1000	568	0	447	1159	741	883	720	1086	900	1024	958	1178	1027	1249	618	1203	634	1310	942	995	1341	1341	1494	1428	1380	1256	580	817	1418	1077	1442	1285	1245	1549	1351
ENSG00000080493	24	128	28	80	47	65	131	141	5	71	48	78	115	68	97	0	17	32	77	116	51	2	96	26	154	0	117	0	32	2	17	3	31	106	1	0	1	0	0	1	7	66	0	0	3	0	0	0	0
ENSG00000080503	1458	2288	1382	1809	1692	881	2246	1319	1217	1540	866	2188	1104	2125	1106	2	419	2041	1229	1643	974	1619	1916	1525	2138	1421	2310	1203	1435	1205	1091	1256	1876	1908	1347	1978	1633	1565	1507	1442	601	1658	1629	1505	1571	1339	1190	1761	1599
ENSG00000080511	1	3	0	10	0	0	1	0	1	1	0	0	2	0	4	1	6	0	2	0	0	0	2	0	0	0	1	0	0	0	0	0	0	0	0	0	0	1	0	0	3	2	0	0	0	0	0	0	0
ENSG00000080546	259	1297	650	1004	704	538	537	530	289	471	673	911	624	816	572	0	268	1193	664	571	481	482	1065	197	1244	296	1042	356	711	502	834	400	1217	904	559	636	358	480	521	491	154	903	355	361	258	356	382	429	301
ENSG00000080561	77	19	88	10	91	9	124	14	6	95	33	146	25	164	28	0	29	193	37	122	47	4	163	103	20	3	153	0	109	1	133	2	160	194	150	0	1	0	0	0	57	11	10	0	1	2	1	0	4
ENSG00000080572	0	0	0	0	3	0	0	0	0	0	0	0	0	0	0	0	2	0	1	0	0	0	0	0	0	0	0	0	0	0	0	1	1	0	0	0	0	0	0	0	0	0	0	0	0	0	0	0	0
ENSG00000080573	21	25	29	13	17	8	223	18	5	3	37	0	44	4	52	0	11	4	14	14	49	3	394	25	54	2	396	5	254	4	20	7	67	391	0	9	3	2	1	4	38	13	7	1	2	3	1	1	7
ENSG00000080603	1523	3194	2211	2250	2598	1247	3316	2214	1513	2271	1434	2186	1576	2626	1716	0	854	2451	1986	2052	2107	1848	2116	1676	2647	1520	2905	1514	1543	1625	1410	1593	2582	2936	1515	1894	1782	1617	1509	1604	484	2096	1726	1543	1955	1674	1298	2042	1786
ENSG00000080608	3225	591	335	329	516	259	1322	472	517	967	361	773	582	992	368	1	96	862	327	1207	431	487	1314	2710	643	494	1604	570	664	332	294	409	521	981	1833	513	581	612	382	445	1528	458	681	343	383	432	285	419	590
ENSG00000080618	3	0	0	1	0	3	4	0	0	1	5	2	1	1	1	0	3	1	1	0	2	1	0	0	0	1	0	0	4	0	3	1	1	1	1	0	3	2	0	0	0	4	0	1	1	0	1	0	2
ENSG00000080644	2	2	2	1	3	1	1	3	1	2	0	0	3	0	2	0	8	1	2	2	2	1	5	2	4	0	0	0	1	0	0	0	1	2	0	2	1	1	0	0	3	1	1	0	0	0	0	0	0
ENSG00000080709	2	1	0	1	0	0	0	0	0	1	0	0	0	0	0	0	4	0	0	0	2	0	0	0	0	0	0	0	0	0	0	0	0	0	0	0	0	0	0	0	0	0	0	0	0	0	0	0	0
ENSG00000080802	430	524	561	491	471	239	543	376	457	330	218	431	255	467	296	0	166	608	378	422	257	499	411	398	523	475	482	465	358	477	393	495	494	494	415	564	515	563	464	460	165	448	542	510	511	488	383	573	540
ENSG00000080815	707	1076	739	1041	760	525	960	948	3310	485	592	674	586	808	701	1	296	1007	786	655	708	3414	731	689	918	3739	705	3314	618	3295	507	3425	823	816	769	3934	4071	3551	3821	3257	333	798	3948	3414	4092	3471	3464	4281	3765
ENSG00000080819	1457	645	467	305	588	175	1293	286	515	906	418	830	555	1067	406	0	133	906	285	1027	373	703	1306	1364	581	630	1433	645	665	625	334	682	690	962	1291	800	644	777	575	696	928	457	565	618	642	662	559	806	528
ENSG00000080822	8892	2782	2634	827	3656	650	7465	956	789	4264	2167	5385	2884	5410	2186	2	558	6104	1958	6369	2140	834	6537	7256	3008	846	6814	764	3742	720	2584	740	4660	5457	6477	872	871	876	699	685	4204	1763	791	814	913	767	612	799	867
ENSG00000080823	25	92	4	6	12	11	41	42	26	18	18	17	33	37	33	0	9	8	18	29	27	13	30	33	63	23	33	14	21	3	5	2	11	42	13	12	19	6	4	5	8	76	17	10	7	12	3	3	9
ENSG00000080824	84210	11602	14382	12234	14987	5937	29181	8538	19020	22766	7000	23154	9312	27848	8249	17	5261	33901	8878	40158	8212	20238	24964	70980	12016	15649	28147	15716	17665	16095	11538	15646	14912	21450	78241	19350	15879	16284	15613	13705	52653	8352	19646	15250	11928	11709	13363	15141	18680
ENSG00000080839	738	621	254	177	334	216	625	381	191	550	327	486	421	530	288	0	73	386	207	495	199	337	557	768	640	210	667	210	325	120	171	169	318	431	375	315	281	227	137	173	287	370	264	292	192	175	121	170	237
ENSG00000080845	257	599	387	431	423	253	522	445	540	297	283	398	343	399	367	1	102	496	323	324	294	581	368	246	462	507	477	545	324	769	257	719	456	471	483	722	540	554	869	653	173	411	615	541	516	519	713	811	504
ENSG00000080854	125	20	136	8	101	3	96	20	4	176	34	108	35	75	33	0	50	90	43	101	36	1	154	150	39	0	116	0	58	1	107	0	156	119	119	0	0	0	0	1	37	10	0	1	0	0	0	0	0
ENSG00000080910	0	0	0	0	0	0	0	0	0	0	0	0	0	0	0	0	1	0	0	0	0	0	0	0	0	0	0	0	0	0	0	0	0	0	0	0	0	0	0	0	0	0	0	0	0	0	0	0	0
ENSG00000080986	237	43	27	43	37	13	127	42	5	133	49	229	66	225	54	0	12	97	34	183	33	4	163	180	67	2	199	3	110	0	28	2	54	113	75	2	4	4	1	1	82	31	2	1	1	0	2	0	3
ENSG00000081014	363	674	365	419	435	264	584	435	709	372	333	367	309	479	422	0	136	456	349	393	396	739	466	415	682	506	571	565	315	399	244	469	390	471	477	618	505	453	400	438	179	653	633	503	537	467	305	527	612
ENSG00000081019	1022	742	837	652	976	293	1027	550	368	536	329	961	356	1150	396	1	224	1371	621	874	489	398	916	909	645	380	841	384	615	397	619	386	1017	878	992	438	439	427	418	449	423	650	378	409	487	451	367	531	440
ENSG00000081026	98	40	57	40	31	12	41	40	4	52	27	79	25	76	30	0	41	50	32	65	43	13	62	110	26	13	49	13	53	8	47	20	54	122	89	17	22	16	11	20	51	16	19	25	40	19	7	26	10
ENSG00000081041	2	0	3	0	0	0	2	4	1801	0	3	0	8	0	0	0	8	0	0	0	2	359	4	0	0	669	0	1187	0	2033	1	741	0	1	0	361	744	851	1681	452	0	2	2305	555	636	1452	1909	1442	2203
ENSG00000081051	0	1	0	0	0	0	2	0	0	0	0	0	0	0	0	0	3	0	0	0	0	0	0	0	0	0	0	0	0	0	0	0	0	0	0	0	0	0	0	0	0	0	0	0	0	0	0	0	0
ENSG00000081052	16	36	16	15	9	14	9	17	6	13	25	12	19	18	19	0	26	9	13	24	15	8	12	12	25	8	9	3	10	4	14	3	14	5	6	5	13	6	7	4	2	36	3	2	3	3	0	2	2
ENSG00000081059	1238	315	2580	487	2699	125	1752	146	9	3147	382	5613	478	4793	504	3	505	4753	718	2151	461	6	3110	1233	204	2	3506	5	1994	3	2478	2	3762	2441	1376	4	7	4	9	3	403	201	1	5	2	2	3	8	5
ENSG00000081087	926	1338	573	983	592	572	937	1187	2104	525	612	908	789	987	770	1	230	1272	824	1110	636	2265	813	798	1314	2401	703	2070	628	1882	490	2011	698	940	890	2530	2806	2410	2136	1935	576	908	2600	1995	2444	2087	1795	2331	2397
ENSG00000081138	0	0	0	3	1	0	1	0	1	0	0	0	5	0	1	0	10	3	2	0	2	0	0	2	2	0	0	0	2	0	2	0	0	0	0	0	0	0	0	0	0	0	1	0	0	0	0	0	0
ENSG00000081148	14	56	28	8	25	16	11	28	2	15	15	10	12	25	34	0	5	25	15	10	8	10	21	3	19	13	18	8	16	6	18	1	26	15	4	8	8	2	2	2	2	23	4	9	8	5	2	8	3
ENSG00000081154	3370	2342	1455	1293	1589	964	2603	1717	1778	1719	1283	2228	1628	2757	1459	2	417	2475	1389	2351	1479	1859	2503	2846	2383	1692	2524	1762	1511	1128	1150	1410	1922	2481	2650	1954	1852	1851	1180	1318	1645	1980	1993	1826	1802	1757	961	1651	1961
ENSG00000081177	165	136	83	41	117	33	289	174	278	135	56	185	47	240	80	0	25	169	55	224	126	326	187	155	79	301	177	248	148	51	59	111	118	248	80	295	273	286	53	104	78	93	292	242	259	202	48	138	297
ENSG00000081181	14	22	11	16	17	3	18	13	14	11	8	10	2	13	9	0	3	24	8	19	13	77	13	10	8	70	10	88	13	122	14	109	9	15	18	44	49	92	93	94	11	12	18	91	104	106	149	153	46
ENSG00000081189	6	55	43	19	71	12	108	42	112	108	13	157	42	89	47	0	38	158	35	113	38	250	188	4	45	170	145	173	65	218	17	187	85	111	0	536	245	239	300	337	3	37	133	216	187	174	189	244	113
ENSG00000081237	22904	22465	13077	15842	20551	11393	27225	18034	4373	11782	10126	19187	12301	18405	12878	13	2881	18209	13543	18380	11267	9764	20105	17034	21377	10618	19647	5894	11723	3006	8937	5272	17303	21210	10517	11750	15395	9069	4137	6730	5909	16607	6632	10035	17656	9802	4356	9571	8426
ENSG00000081248	0	1	6	1	1	0	0	0	0	1	0	0	0	0	0	0	19	0	0	0	0	0	0	0	0	0	1	0	1	0	0	0	1	0	0	0	0	0	0	0	0	0	1	0	1	0	1	0	0
ENSG00000081277	0	2	0	0	3	2	0	0	1	0	0	0	0	0	0	0	12	0	0	0	1	0	0	1	0	0	0	2	0	0	1	0	1	0	0	0	0	0	0	0	0	0	1	0	3	0	0	0	0
ENSG00000081307	1167	881	596	546	594	315	848	562	451	613	380	730	476	802	482	0	147	761	482	685	480	557	819	1021	788	488	865	422	399	352	360	469	615	757	985	495	592	521	373	457	477	599	552	373	432	398	256	461	495
ENSG00000081320	5092	6726	2891	3099	3331	2238	4811	3142	377	3452	3164	4704	4514	5388	3513	5	1256	5691	3025	5048	2600	692	4560	4643	6243	530	5115	618	2988	830	2254	698	3888	4551	5610	815	740	678	968	815	2682	4281	421	704	787	642	923	1025	552
ENSG00000081377	27	35	122	26	121	18	144	31	8	111	22	205	36	157	36	0	23	153	48	129	30	4	130	44	22	16	134	13	81	12	79	13	127	140	47	14	18	17	9	17	23	29	5	8	28	34	15	28	10
ENSG00000081386	363	422	320	348	393	148	390	265	181	289	219	523	215	577	191	0	110	689	203	462	175	233	413	357	338	195	445	154	377	148	313	176	424	384	447	219	192	189	160	141	178	288	190	201	197	176	99	204	227
ENSG00000081479	1	6	24	19	4	5	4	14	1	8	7	10	12	0	14	0	54	4	9	6	9	1	13	8	3	0	5	2	7	3	5	3	6	2	0	0	1	0	0	0	2	5	1	0	0	1	1	1	0
ENSG00000081665	415	447	625	562	665	228	516	333	166	449	192	566	211	722	239	0	189	831	357	550	265	255	528	405	369	196	540	152	383	121	544	140	684	591	448	206	174	138	96	105	197	348	151	219	217	156	111	171	172
ENSG00000081692	342	179	211	162	238	98	381	146	140	289	114	269	129	313	108	1	41	352	155	293	82	177	277	396	199	134	317	163	236	125	157	174	223	257	354	198	173	163	152	141	282	145	176	127	142	157	146	172	168
ENSG00000081721	533	422	224	219	352	211	522	353	227	294	163	449	271	522	281	0	81	597	218	531	267	289	405	528	393	211	505	322	356	176	212	220	351	459	401	298	240	299	203	212	418	404	281	234	224	281	144	224	268
ENSG00000081760	156	458	274	469	280	249	412	333	393	222	147	251	187	297	214	0	150	355	312	327	230	570	194	172	326	394	248	649	190	255	166	431	271	359	228	416	321	480	252	315	117	290	393	399	414	536	251	442	497
ENSG00000081791	568	993	640	971	953	631	887	821	624	610	382	744	497	904	513	4	218	1111	726	658	540	1163	725	543	915	869	884	965	560	884	515	1051	1046	843	676	1381	1079	1117	1085	1151	326	723	913	1044	1082	1014	829	1277	887
ENSG00000081800	3	10	17	19	10	5	8	4	0	4	10	8	4	1	9	0	23	0	12	14	1	1	9	4	5	0	2	2	11	0	8	4	2	0	0	1	0	0	4	3	0	4	2	0	2	0	1	2	8
ENSG00000081803	3	3	16	23	12	9	6	9	11	3	5	14	9	1	17	0	18	0	17	6	7	5	15	9	15	2	1	2	15	4	13	1	7	0	0	2	2	0	3	1	4	9	3	0	3	0	2	2	1
ENSG00000081818	0	0	0	0	0	0	0	0	0	0	0	1	0	0	0	0	3	0	0	0	0	0	0	0	0	0	0	0	0	0	0	0	0	0	0	0	0	0	0	0	0	0	0	0	0	0	0	0	0
ENSG00000081842	0	0	0	0	0	0	0	0	2	0	0	0	0	0	0	0	4	0	0	0	0	0	0	1	0	0	0	0	0	0	0	0	0	0	0	1	0	0	0	0	0	2	0	0	0	0	0	0	0
ENSG00000081853	0	2	0	0	0	0	2	0	0	0	0	1	0	2	0	0	0	0	0	0	0	0	1	1	0	0	1	0	3	0	0	0	1	0	2	0	1	1	0	0	0	0	0	0	0	0	0	0	1
ENSG00000081870	700	531	348	404	468	232	657	358	323	393	277	527	320	617	354	0	108	606	256	651	263	397	585	617	526	310	658	331	488	252	244	290	423	539	613	400	378	366	276	312	414	414	447	397	357	300	238	337	413
ENSG00000081913	84	95	148	91	112	47	108	76	80	82	41	157	47	144	44	0	48	121	57	89	58	64	106	68	82	114	122	108	105	134	127	116	123	103	69	128	95	125	162	143	32	52	116	95	120	100	130	191	86
ENSG00000081923	47	62	45	40	35	22	50	40	27	61	24	41	25	46	50	1	42	21	26	36	54	36	66	55	72	36	52	44	48	57	23	34	33	47	24	30	29	31	35	42	17	33	24	64	29	29	36	31	36
ENSG00000081985	1329	1047	45	63	124	310	589	455	1	177	433	143	580	210	421	0	10	115	238	145	409	3	303	1338	915	4	456	1	222	3	31	0	107	198	746	2	1	1	2	0	604	568	3	1	1	2	1	4	2
ENSG00000082014	55	64	205	76	158	27	166	70	491	126	46	226	63	222	43	0	45	241	52	157	36	374	155	73	82	497	163	653	96	679	145	792	183	173	60	469	398	473	671	690	25	86	708	416	842	440	422	678	686
ENSG00000082068	498	243	294	222	314	159	470	216	358	302	76	431	143	455	155	2	50	511	167	412	123	429	426	554	248	361	481	391	281	445	220	442	382	373	437	507	441	404	451	427	284	188	449	411	385	394	365	494	449
ENSG00000082074	1367	925	668	233	1377	295	2356	668	596	1664	382	2987	654	2074	478	0	79	1968	420	1681	424	1521	2042	1198	1117	2232	2171	1121	893	1126	542	1315	1336	1498	791	2205	3803	2159	1992	2365	264	538	1010	1433	3421	1705	1449	2298	1147
ENSG00000082126	3	7	4	3	10	3	3	9	3	3	8	2	3	2	7	0	6	5	3	3	2	4	4	5	7	3	1	1	1	0	3	1	2	1	0	1	2	3	0	0	1	6	1	1	1	1	1	1	2
ENSG00000082146	244	156	196	146	145	80	213	89	312	157	88	193	95	270	91	0	39	296	103	218	76	411	187	217	75	303	192	287	132	330	90	306	197	216	224	466	293	361	341	317	123	105	299	368	316	236	343	414	353
ENSG00000082153	5794	2182	1375	2056	1603	1274	2878	2084	2041	1656	1429	1975	1708	2366	1636	0	683	2896	1716	3076	1667	2301	2599	4757	2425	1788	2655	2014	1912	1915	1155	1894	1929	2366	4633	2735	2181	2056	1990	1918	3093	1727	2244	1993	1796	1731	1555	1935	1914
ENSG00000082175	1	6	4	4	9	2	1	4	3	0	4	2	4	1	1	0	22	0	2	1	0	0	2	2	5	3	0	2	3	2	1	1	3	0	0	1	1	0	0	0	0	4	2	2	0	0	1	0	0
ENSG00000082196	34	55	121	64	109	39	69	40	15	42	32	68	50	110	35	0	4	119	50	38	10	21	83	35	75	17	74	14	52	18	63	28	101	67	65	29	22	9	16	22	14	45	14	21	11	9	6	23	14
ENSG00000082212	2385	1149	609	615	769	481	1606	804	2001	1207	541	1231	726	1420	620	0	160	1280	667	1576	649	2292	1533	2363	912	2461	1611	1915	890	1476	504	1701	899	1287	1744	2886	2552	2249	1740	1832	1363	773	2459	1734	1804	1615	1139	1681	2013
ENSG00000082213	626	472	313	357	406	184	556	347	502	343	159	394	254	449	262	1	100	549	292	428	254	509	460	638	444	525	473	560	326	613	202	546	450	455	601	540	646	532	583	560	244	366	635	465	609	498	567	712	616
ENSG00000082258	1698	1548	989	924	1203	684	1494	1124	993	962	774	1449	868	1727	964	4	432	1692	1046	1390	1100	1044	1568	1512	1485	982	1518	923	940	710	788	879	1287	1512	1417	1168	1107	1155	701	808	577	1348	1207	1074	1166	1017	710	1048	1165
ENSG00000082269	124	70	128	82	161	22	269	83	191	105	78	183	38	217	59	0	27	201	48	241	51	221	165	154	88	212	155	214	122	188	88	186	138	243	79	331	283	258	228	213	43	57	262	220	276	212	133	232	221
ENSG00000082293	6	23	30	8	20	3	4	8	1	8	7	14	13	9	12	0	16	5	12	14	7	1	17	8	19	2	19	0	7	2	9	3	14	20	2	1	3	0	3	1	0	6	3	0	0	0	2	0	0
ENSG00000082397	0	14	3	0	4	2	2	11	2842	2	7	6	26	2	12	0	21	2	14	0	36	1440	4	2	11	5052	0	3376	0	1654	0	2683	1	0	14	2058	8970	5490	2874	4183	1	8	4262	1041	8789	5457	1982	4873	4397
ENSG00000082438	1	15	14	2	28	0	28	2	5	29	3	44	13	44	6	0	41	25	0	39	4	36	25	1	5	1	27	4	17	16	6	7	30	39	10	104	11	12	47	41	0	1	6	69	2	11	10	15	7
ENSG00000082458	246	352	134	105	236	106	305	151	0	270	145	383	163	420	185	0	43	260	126	218	134	0	321	223	377	0	354	0	219	1	100	1	206	230	98	0	0	0	0	0	111	229	4	0	2	0	1	0	0
ENSG00000082482	0	0	0	0	0	1	0	0	0	1	0	0	0	0	0	0	3	0	3	0	0	0	0	0	0	0	0	0	0	0	0	0	0	0	0	0	0	0	0	0	0	1	0	0	0	2	0	0	0
ENSG00000082497	1	13	23	5	5	12	12	16	1	4	7	7	15	1	9	0	21	3	19	6	12	4	2	7	13	6	0	0	7	3	9	3	5	0	0	2	0	0	1	1	6	4	3	1	2	0	1	1	1
ENSG00000082512	498	1036	523	504	805	466	1118	701	102	883	436	1319	540	1134	545	0	129	904	505	798	466	205	1041	517	981	158	1187	79	568	21	317	65	694	1015	480	279	181	117	26	33	199	873	128	237	136	96	46	53	149
ENSG00000082515	804	258	126	194	228	103	403	237	404	309	161	306	187	394	203	1	57	393	139	411	181	458	457	738	334	340	467	353	280	268	101	251	242	329	590	449	414	400	267	254	569	233	416	325	372	330	149	264	359
ENSG00000082516	933	440	418	319	452	233	903	325	411	642	243	561	363	644	313	1	90	629	314	570	202	312	661	974	420	333	831	395	382	445	290	468	551	588	969	429	374	453	467	440	409	352	446	296	359	374	360	521	503
ENSG00000082556	0	3	2	7	1	0	0	0	3	3	0	2	4	0	0	0	7	0	2	1	0	0	0	2	4	0	0	0	0	0	2	0	1	0	0	0	0	0	0	0	0	5	0	1	0	0	0	0	0
ENSG00000082641	2044	2075	939	1017	1052	761	1821	1921	6583	1216	1269	1377	1503	1475	1326	1	377	1365	1147	1273	1592	3209	2462	2027	2140	5583	3149	4769	1591	4069	686	3052	1384	2076	1296	3317	4967	4465	2795	2555	772	1396	7426	2358	4276	3412	2390	2847	5304
ENSG00000082684	1	7	12	0	1	0	1	3	0	4	2	4	1	2	0	0	7	0	2	1	0	0	3	0	0	0	0	0	2	0	0	0	0	0	0	0	0	0	0	0	0	5	1	0	0	0	0	0	0
ENSG00000082701	605	937	1067	1134	968	554	942	877	1370	555	385	653	585	968	668	0	274	1089	736	674	523	1497	821	593	1000	1353	771	1343	580	1287	699	1246	1002	814	880	1665	1492	1499	1362	1276	319	691	1448	1261	1354	1285	1125	1518	1355
ENSG00000082781	0	2	4	5	3	3	5	64	226	3	0	8	9	7	4	0	17	3	0	4	25	386	2	3	8	535	5	418	4	184	3	238	3	5	2	1021	888	677	468	568	0	2	651	453	493	307	244	316	422
ENSG00000082805	261	259	187	115	257	106	368	253	669	334	81	272	149	371	147	1	45	322	112	287	108	689	313	286	248	747	337	617	170	463	124	567	305	376	314	848	821	708	517	614	96	169	905	733	926	729	553	778	837
ENSG00000082898	6348	4452	6936	4992	5427	2035	6494	3866	4316	3822	2062	4804	2598	5466	2595	7	2021	6865	3038	5468	3247	4406	5182	6070	4062	4146	5443	4086	3047	4538	4389	3966	5294	5436	6574	4922	4876	4576	4560	4121	3182	3462	5151	3508	4173	3853	3425	4510	4396
ENSG00000082929	3	2	0	0	0	0	0	0	0	0	0	1	0	0	0	0	5	0	0	0	0	0	0	4	0	0	1	0	0	0	0	1	0	0	0	0	0	0	0	0	0	0	0	0	0	0	0	0	0
ENSG00000082996	907	607	294	363	441	265	639	525	5458	404	279	586	454	593	407	1	84	633	335	647	291	6221	585	702	610	5795	672	4972	430	3512	267	3895	474	563	596	6592	6244	5699	4096	3560	361	466	6572	6869	5748	5312	3841	5172	6738
ENSG00000083067	4	8	35	38	11	9	12	10	2	8	18	10	14	0	16	0	60	2	30	13	20	8	20	17	21	3	0	0	35	9	10	3	15	2	0	4	2	3	4	3	6	11	1	1	3	1	1	1	5
ENSG00000083093	522	312	207	138	255	109	488	256	448	305	101	308	249	346	161	1	80	371	170	394	229	514	388	490	312	361	381	372	284	280	140	306	255	328	282	521	353	378	301	267	213	238	470	447	360	305	213	356	454
ENSG00000083097	481	439	512	630	759	348	502	453	259	374	162	598	213	804	214	0	180	922	361	460	198	368	548	348	501	330	465	350	336	457	445	429	571	470	591	502	383	505	477	558	164	379	359	357	370	393	420	536	319
ENSG00000083099	854	511	390	412	482	265	644	354	667	440	221	661	324	794	276	1	113	826	387	736	298	845	655	796	419	780	745	777	527	582	312	641	574	699	780	937	864	921	589	712	568	316	1002	699	792	724	515	804	922
ENSG00000083123	144	117	190	75	205	56	237	90	85	163	39	164	59	227	75	0	39	250	60	216	46	152	201	178	110	127	239	123	115	245	112	214	223	203	179	157	158	170	172	232	94	77	131	74	115	130	120	196	106
ENSG00000083168	1526	2153	2124	2187	2429	985	2299	1427	858	1520	1069	2146	1080	2570	1313	2	844	2832	1796	1637	1365	930	1931	1500	1832	879	2141	952	1411	1045	1671	1001	2618	2131	1643	1051	927	1032	951	939	504	1580	965	1018	1075	1151	1056	1284	1076
ENSG00000083223	1424	1727	1061	1856	1494	803	1641	1209	1333	877	663	1287	816	1603	993	0	568	1642	1056	1292	981	1646	1311	1259	1574	1036	1324	1294	857	1518	889	1225	1404	1366	1409	2127	1202	1403	1534	1289	648	1231	1388	1949	1084	1326	1468	1597	1218
ENSG00000083290	122	256	129	207	125	114	124	151	256	95	73	157	120	182	96	0	51	111	76	91	75	642	148	143	275	499	129	307	90	308	77	228	119	103	127	852	663	479	344	322	75	224	345	608	673	392	273	284	303
ENSG00000083307	4	10	13	9	8	1	3	5	0	5	11	4	10	0	5	0	6	0	11	0	6	2	3	5	4	2	2	0	4	0	2	1	3	2	0	0	0	0	0	0	0	4	0	0	0	0	2	0	0
ENSG00000083312	5012	2233	1916	2161	2049	968	2383	1430	3362	1908	812	2212	1132	2673	1122	4	777	3145	1380	2340	1225	3088	2499	3894	2311	3116	2484	3123	1514	2765	1596	2555	2175	2006	3254	3279	3046	3369	2468	2485	1847	1729	3395	2242	2456	2669	1978	2532	2996
ENSG00000083444	161	458	86	490	119	286	368	691	991	134	240	122	314	110	312	0	89	84	189	108	260	1903	171	166	406	1595	199	1320	110	1275	46	1682	93	162	71	1971	1803	1357	1488	1905	89	366	1179	1428	1909	1324	1258	2099	1367
ENSG00000083454	442	153	22	23	33	27	210	63	8	340	104	311	181	370	106	0	15	61	29	209	40	12	215	451	155	13	245	14	139	5	13	1	40	153	80	27	11	7	1	6	183	100	12	10	8	3	3	0	10
ENSG00000083457	331	592	148	104	230	101	321	250	414	312	306	409	438	381	332	0	58	335	189	360	196	1262	333	318	533	560	358	287	237	165	89	218	248	305	236	3165	948	353	207	262	234	349	1241	1482	694	258	124	200	520
ENSG00000083520	2437	1275	966	944	1154	531	1800	1025	1003	1155	710	1394	805	1734	779	3	325	1956	832	1682	854	1185	1620	2175	1037	1054	1817	1050	1000	1022	738	1101	1251	1600	2066	1206	1321	1099	1013	1063	1217	957	1119	1073	1150	966	858	1217	1101
ENSG00000083535	698	325	229	213	221	151	422	304	265	265	148	393	235	443	169	0	42	481	169	479	199	247	440	590	352	282	418	230	269	308	168	297	281	458	518	281	283	266	294	282	313	254	238	259	297	263	235	293	273
ENSG00000083544	451	240	148	61	197	71	458	150	2595	261	108	411	146	461	142	0	32	237	85	367	117	3948	406	382	211	2297	397	2058	244	1030	84	1352	176	310	123	4158	2292	1923	1002	1006	243	184	2659	5075	2841	1783	984	1499	3019
ENSG00000083635	293	134	62	49	84	36	219	87	140	148	40	116	87	178	114	0	27	162	70	188	51	145	196	254	126	123	235	130	94	96	54	102	98	167	187	131	120	145	85	77	130	94	171	76	105	95	55	124	130
ENSG00000083642	1227	1108	714	857	824	456	1197	788	684	806	497	1123	621	1287	661	3	189	1058	746	1032	678	800	1148	1027	1083	753	1066	721	683	739	530	684	930	1080	944	960	969	785	748	768	425	798	763	891	940	734	729	863	809
ENSG00000083720	1490	635	411	226	449	226	973	598	45	755	354	956	535	851	448	3	82	889	275	861	412	65	1064	1339	776	61	1118	63	523	82	359	108	558	804	1037	98	161	141	74	111	618	384	74	92	207	150	96	180	78
ENSG00000083750	167	153	160	108	136	74	168	103	197	115	51	182	70	199	130	0	39	212	111	199	57	261	167	139	89	174	163	193	134	198	105	210	159	171	199	293	274	238	224	233	79	124	224	293	240	208	172	248	230
ENSG00000083782	2	9	5	7	1	2	4	3	3	1	3	2	5	0	1	0	15	1	5	0	5	0	1	1	4	0	0	1	10	1	8	0	4	1	0	1	0	0	1	1	0	2	1	0	0	0	0	0	1
ENSG00000083799	7637	4800	4167	3000	5480	2436	7204	3864	1014	4242	2944	6225	3847	6926	3807	5	944	7656	3703	6219	3399	1156	7150	6723	4695	1427	6841	1358	4290	950	3051	1275	6264	7001	8652	1413	1804	1747	1151	1426	3311	3661	1383	1182	1759	1670	1011	1908	1297
ENSG00000083807	111	24	18	5	9	10	42	18	10	55	20	76	10	32	26	0	7	36	19	64	18	32	63	99	23	9	58	20	65	7	8	9	18	30	26	21	12	23	17	5	37	11	9	14	17	7	7	12	14
ENSG00000083812	179	204	170	156	180	70	172	109	95	146	114	191	103	193	62	0	66	245	146	185	102	132	212	149	199	94	210	137	131	122	97	96	179	163	148	128	107	100	145	136	95	108	122	120	113	91	107	131	93
ENSG00000083814	239	456	290	335	369	143	268	242	128	288	170	432	205	459	227	2	127	616	276	321	244	230	341	221	375	126	394	136	255	118	274	133	417	406	271	206	169	143	149	116	141	312	131	191	210	178	174	188	196
ENSG00000083817	74	134	104	81	93	34	103	73	55	91	70	106	89	136	96	1	41	130	71	106	90	99	131	71	122	78	112	70	84	41	53	34	84	116	78	93	73	46	40	36	31	119	61	63	68	65	26	62	78
ENSG00000083828	229	206	193	184	244	127	385	223	155	252	139	369	134	372	126	0	71	400	173	253	167	173	320	238	199	163	324	137	203	87	124	114	243	332	210	211	132	142	86	90	161	188	125	154	160	125	66	104	147
ENSG00000083838	102	177	168	85	211	52	184	74	74	155	101	182	90	199	63	0	51	176	78	129	84	128	139	109	144	88	230	104	136	98	101	100	171	192	94	117	89	105	85	100	50	136	86	93	133	107	80	138	109
ENSG00000083842	0	0	0	0	0	0	0	0	0	0	0	0	0	0	0	0	0	0	0	0	0	0	0	0	0	0	0	0	0	0	0	0	0	0	0	0	0	0	0	0	0	0	0	0	0	0	0	0	0
ENSG00000083844	127	192	116	196	165	81	151	152	78	160	105	168	88	197	141	0	60	228	127	149	91	131	190	122	207	91	195	100	130	81	126	122	167	166	157	150	91	91	87	106	55	145	106	128	88	97	83	114	95
ENSG00000083845	21419	2829	5535	2865	5807	1664	8175	2349	3382	8052	2184	12596	3153	13012	2485	16	1144	19513	2378	14888	2009	3942	10772	18089	3052	3360	10770	3986	9398	3834	7205	3789	8414	9679	20664	4187	3780	4147	4551	3946	16828	2128	3770	3083	3088	3324	3120	3878	3148
ENSG00000083857	3	13	11	2	10	9	2	1	1	4	5	5	4	1	3	0	29	1	14	5	6	0	4	8	3	2	2	2	6	2	10	2	3	1	0	1	0	1	0	0	0	5	1	6	0	0	0	1	0
ENSG00000083896	619	699	674	814	816	294	901	548	330	486	315	787	351	925	433	0	245	1079	532	646	452	403	689	528	597	382	741	347	509	414	570	368	778	748	626	508	408	346	381	381	260	526	432	396	413	387	358	461	407
ENSG00000083937	1357	581	424	392	526	233	840	439	1389	480	412	677	368	792	441	2	153	864	349	853	401	1627	739	1209	547	1371	738	1415	510	833	378	1189	660	830	1024	1752	1503	1516	990	1074	754	390	1682	1525	1428	1405	814	1310	1672
ENSG00000084070	3145	1359	1706	1083	1962	596	3002	1037	2578	2315	948	2689	1352	3873	1564	1	366	3131	1123	2404	1077	2761	3106	2959	1189	3206	3894	2806	2591	2461	1326	2753	2594	3215	2521	3375	4045	3326	2958	3132	1485	1050	3375	3167	4904	4155	2527	4429	3429
ENSG00000084072	862	536	432	387	542	227	739	436	359	560	240	811	319	789	325	1	69	955	305	770	293	442	657	827	473	363	727	439	522	356	355	359	530	711	780	519	481	468	351	380	653	395	452	359	406	384	251	431	434
ENSG00000084073	1581	983	351	518	411	353	919	691	1368	569	467	637	608	718	568	0	153	590	469	831	531	1339	946	1396	913	1471	876	1270	438	1059	276	1041	476	787	779	1652	1556	1418	1085	1073	635	679	1677	1100	1301	1035	935	1146	1495
ENSG00000084090	3054	1708	2299	1621	2613	837	3362	1264	3351	1994	1198	2065	1498	2734	1278	5	484	3350	1264	2114	1212	3440	2728	3189	1659	3220	3184	3557	1898	2876	1358	3142	2472	2275	2964	3834	3167	3304	3073	3203	1723	1198	3539	2543	2481	2789	2095	3241	2931
ENSG00000084092	547	339	370	282	376	200	524	264	287	382	145	512	155	641	199	0	137	733	247	435	197	381	519	581	303	333	552	352	366	441	268	441	473	430	546	485	391	392	457	501	333	274	352	362	393	417	320	507	339
ENSG00000084093	763	958	826	585	773	304	1078	687	724	666	425	929	446	1050	588	1	291	949	531	774	547	801	878	729	916	734	881	607	580	571	571	605	742	844	667	977	880	826	600	611	289	692	814	735	746	688	598	772	756
ENSG00000084110	17	23	16	25	23	10	12	20	155	15	10	11	10	15	9	0	20	20	13	8	8	216	20	11	1	117	11	169	10	91	18	116	32	11	23	148	74	93	44	79	8	24	123	211	134	130	45	110	149
ENSG00000084112	409	2744	723	1339	1073	773	1401	1816	2480	801	751	861	857	1071	882	2	268	1158	1060	901	1316	1465	802	418	2150	2138	997	1979	577	1590	401	1641	838	953	615	1688	1922	2048	1288	1473	149	1610	2710	1043	1699	1524	1015	1432	2069
ENSG00000084207	2441	3086	1509	2460	1664	1635	4365	3000	3397	2235	1915	1886	2369	2189	1787	1	513	2641	1546	3644	1699	4271	2386	2504	3157	3878	2735	5622	1575	4159	867	4767	1202	2671	2767	4205	3941	5720	4126	4114	1738	2229	4360	3052	3608	4743	2942	4616	4205
ENSG00000084234	1061	1870	2309	5460	1820	2122	1095	2454	19787	638	938	875	1312	1499	1321	2	1288	2760	2307	791	1327	28925	1000	1099	1821	23729	1195	25665	1039	51817	1838	39295	2301	1018	2416	38416	28509	32262	61983	42773	763	1365	29446	29062	27921	26104	47478	43625	25255
ENSG00000084444	99	57	21	19	29	25	111	51	170	58	39	60	32	109	36	1	22	77	28	56	34	205	76	80	59	166	99	175	77	63	15	133	61	86	67	222	188	183	63	101	24	64	191	186	139	154	62	129	220
ENSG00000084453	0	0	6	1	1	0	0	0	1	0	0	3	0	0	2	0	17	0	2	0	0	0	2	0	0	0	0	0	3	0	0	0	6	6	0	1	0	0	0	0	0	0	1	0	0	0	0	0	0
ENSG00000084463	1826	1389	846	747	1077	576	2130	1125	1313	1230	813	1495	1026	1650	925	0	265	1634	929	1547	1055	1518	1523	1871	1259	1378	2028	1262	1125	1066	667	1139	1302	1754	1631	1623	1654	1428	1045	1153	824	984	1538	1310	1594	1396	907	1286	1510
ENSG00000084623	3260	1331	805	713	966	421	2478	921	1854	1520	804	1415	1152	1671	812	0	205	1504	625	1747	796	1991	2030	3343	1313	1936	2472	1853	1232	1570	543	1654	1049	1702	3121	2241	2095	2040	1677	1577	2265	880	2327	1549	1852	1635	1215	1742	1933
ENSG00000084628	0	0	4	0	0	2	1	0	1	0	2	1	1	1	1	0	4	0	2	5	0	2	1	0	0	1	0	0	0	0	1	0	1	0	0	0	1	0	0	0	0	0	0	0	0	0	0	0	0
ENSG00000084636	0	2	1	5	1	0	2	0	0	7	2	0	4	3	0	0	7	0	4	2	1	0	1	2	0	0	5	0	1	0	2	0	2	4	0	0	0	0	1	0	0	1	1	0	0	0	0	1	0
ENSG00000084652	1640	1841	1049	1422	1212	896	2080	1318	1320	1282	741	1239	904	1441	954	0	457	1559	1073	1371	1146	1829	1398	1812	1678	1295	1705	1503	957	1485	760	1489	1356	1618	1537	2003	1474	1496	1424	1256	766	1373	1417	1559	1407	1338	1172	1610	1539
ENSG00000084674	0	2	0	3	1	0	1	3	4	1	0	0	1	1	3	0	29	2	1	3	0	0	1	3	2	0	3	0	1	0	2	0	0	1	0	0	0	1	0	1	2	9	0	0	0	0	0	0	0
ENSG00000084676	1096	1877	1852	2048	1841	1082	2313	1490	1657	1091	985	1183	1335	1423	1313	1	445	1587	1445	1192	980	1210	1608	1103	1712	1339	1749	1648	970	1522	1106	1346	1594	1603	1191	1256	1063	1346	1479	1101	537	1321	1373	1060	1152	1442	1201	1478	1481
ENSG00000084693	130	195	144	139	144	128	231	177	151	191	80	210	136	277	139	0	69	200	115	212	170	200	206	165	154	143	232	149	144	45	125	72	173	250	119	221	159	122	51	60	63	154	141	213	184	148	34	85	169
ENSG00000084710	9	25	64	43	46	8	18	11	22	1	5	6	13	15	9	0	22	45	34	13	10	9	11	2	7	2	13	8	13	63	59	29	49	12	11	8	3	5	47	34	1	11	17	6	2	5	49	40	19
ENSG00000084731	28	133	104	41	88	26	141	44	72	58	29	76	64	82	68	0	23	84	40	84	37	68	73	26	109	54	85	90	52	22	34	42	96	74	56	103	75	96	22	49	23	71	85	88	87	83	21	40	97
ENSG00000084733	3358	1934	1345	1441	1553	936	2551	1736	7253	1482	1056	1725	1374	2216	1368	1	401	2600	1453	2568	1323	5295	2191	3122	1835	5735	2230	5841	1394	3743	1260	4137	1765	2354	3655	6485	5928	5631	3533	3665	2305	1385	7098	3963	4944	4212	2864	3883	5300
ENSG00000084734	1	0	0	2	0	0	1	2	2	0	4	1	2	0	4	0	5	3	3	0	0	0	2	2	0	0	0	0	0	2	2	1	2	0	0	0	0	0	0	0	0	0	0	0	0	0	0	0	0
ENSG00000084754	3194	1934	1586	1175	2102	837	3356	1416	4784	1939	928	2316	1336	3068	1176	2	374	3479	1189	2626	1172	7701	2798	3314	1663	5413	3098	6201	2082	4971	1139	5583	2286	2550	3704	8663	5987	6574	5499	5601	2112	1261	5643	6821	5324	5748	4266	6294	5653
ENSG00000084764	42	62	23	24	20	21	65	47	88	35	22	27	26	70	21	1	12	37	31	52	45	98	67	48	40	144	57	143	43	34	12	67	38	64	53	106	148	157	28	72	27	37	96	66	157	107	48	89	105
ENSG00000084774	1455	957	1002	741	880	420	1757	625	729	1769	538	1404	670	1276	557	1	206	1365	505	1097	547	920	1569	1745	1058	717	2222	655	753	621	707	635	1070	1455	1309	1025	747	740	526	573	506	703	1035	683	606	609	407	650	954
ENSG00000085063	1191	482	909	817	697	325	1512	983	3013	418	369	599	462	1033	444	0	443	1619	670	2012	868	5186	677	1257	388	3644	696	3711	767	3187	1140	4028	1152	2232	2753	3701	2745	3235	2633	2430	1243	333	3299	4726	3749	3572	3141	4032	4812
ENSG00000085117	724	977	634	84	1032	249	2262	1096	2625	682	846	901	1449	819	972	0	45	1376	573	1431	1599	839	1355	782	949	2985	1767	1850	1009	1632	394	1787	1274	2181	2041	1327	3286	1951	1549	1840	901	659	3127	797	3774	1977	1183	1856	2553
ENSG00000085185	145	176	218	203	193	107	231	92	274	136	67	103	93	189	95	0	102	266	172	144	145	295	115	175	144	200	159	174	106	201	229	194	247	185	175	286	153	158	196	155	47	140	275	340	214	198	184	207	280
ENSG00000085224	2813	2094	2087	1893	2683	940	2837	1791	1260	1446	864	2245	1034	3086	1208	4	400	2968	1575	2308	1206	1500	2675	2064	2136	1319	2364	1166	1384	1136	1661	1149	2581	2600	2561	989	1424	1221	947	1066	809	1503	949	1307	1478	997	987	1387	1514
ENSG00000085231	3566	891	938	682	967	409	1356	718	1558	892	571	1263	682	1285	620	2	223	1739	599	1680	612	2048	1447	2820	827	1537	1445	1531	941	1427	722	1440	996	1305	3395	1889	1356	1359	1196	1071	2014	624	1578	1688	1151	1251	1014	1299	1591
ENSG00000085265	5	13	0	7	0	1	0	24	131	2	32	0	56	0	71	0	8	0	36	0	36	482	1	2	7	1820	0	82	0	56	0	69	0	0	3	1462	4580	223	34	192	7	2	549	426	3613	72	62	80	405
ENSG00000085274	904	622	375	507	521	288	759	472	335	443	418	709	364	831	385	0	142	1000	372	853	348	390	640	795	597	371	673	392	495	368	435	320	582	749	867	417	344	358	329	326	473	471	360	348	305	353	338	399	366
ENSG00000085276	3	2	3	5	1	5	1	2	0	3	2	2	3	0	1	0	14	0	3	0	0	1	4	4	3	1	1	1	6	2	3	2	5	0	0	0	0	0	0	0	0	3	0	0	1	0	0	1	1
ENSG00000085365	434	306	271	225	306	161	394	200	645	194	180	328	199	461	150	0	98	449	311	349	191	745	326	331	320	646	339	704	294	568	219	620	299	332	317	1146	860	988	679	705	185	248	995	1049	953	960	671	915	983
ENSG00000085377	745	723	495	571	620	392	942	482	759	550	323	601	429	716	375	0	122	727	425	642	301	995	725	827	663	728	830	761	498	973	313	869	587	671	863	1156	1013	1001	1048	956	460	459	1012	780	794	863	816	1087	940
ENSG00000085382	236	295	204	135	205	139	259	190	202	128	120	199	143	264	159	0	52	258	159	127	99	168	192	149	242	190	175	215	152	111	117	191	161	204	147	177	171	184	115	145	84	189	162	174	207	199	125	231	177
ENSG00000085415	2302	393	430	300	461	267	878	329	934	741	258	734	338	934	362	2	95	829	329	900	279	828	935	1972	371	828	916	920	587	742	391	785	544	652	1753	906	814	962	773	767	1201	274	1002	644	696	689	543	758	843
ENSG00000085433	403	406	570	673	564	326	402	264	377	185	223	265	185	493	252	0	342	937	430	281	295	457	311	425	359	431	328	391	290	520	476	513	589	301	921	535	498	470	570	521	255	309	422	541	510	462	570	648	486
ENSG00000085449	1433	989	488	764	647	403	1072	816	2146	731	489	1103	533	1101	549	1	193	1116	561	959	654	2159	942	1169	932	1950	1067	1654	633	1666	488	1565	770	1048	881	2637	2096	1940	1570	1405	576	796	2422	2002	2039	1717	1481	1718	2341
ENSG00000085465	57	28	61	26	82	15	66	10	14	55	16	77	24	119	34	0	16	60	32	25	19	24	71	57	22	8	75	18	48	13	50	27	69	71	49	12	6	4	16	10	15	24	12	14	3	4	15	15	5
ENSG00000085491	358	549	251	244	365	215	616	453	1807	381	206	529	284	648	297	0	69	721	220	719	311	2299	527	418	598	2124	436	1915	344	1282	194	1599	381	530	522	2846	2426	2443	1630	1700	259	463	2257	2170	2096	2016	1247	1973	1966
ENSG00000085511	818	629	435	368	610	224	869	423	479	609	213	699	299	883	286	0	79	759	263	589	267	715	765	777	637	549	878	494	517	357	283	496	589	675	646	682	532	457	372	386	320	465	484	559	548	487	274	537	528
ENSG00000085514	11	28	9	18	12	2	13	2	2356	10	28	5	13	15	34	0	19	18	20	4	16	1780	20	6	9	4322	23	1717	13	469	9	1109	18	18	6	2532	5582	2393	684	1528	0	12	3391	1660	5077	1964	475	1543	2688
ENSG00000085552	0	5	6	1	6	1	0	0	1	1	1	3	2	0	3	0	7	1	3	5	1	0	1	2	0	0	2	1	5	0	0	1	1	0	0	1	0	1	0	0	0	3	0	0	1	0	3	0	0
ENSG00000085563	163	1127	649	1810	675	695	547	836	2	440	306	925	364	983	357	3	350	1054	525	530	329	0	808	173	765	2	762	4	658	7	861	4	1078	734	332	5	4	10	11	16	125	692	5	3	3	2	4	7	4
ENSG00000085644	81	333	218	172	220	100	209	160	185	124	108	147	111	193	122	1	61	261	157	144	127	240	160	149	260	193	208	201	138	205	132	214	275	212	128	239	204	219	222	181	60	232	206	202	189	166	155	230	212
ENSG00000085662	946	629	384	579	530	333	1189	666	2884	712	343	906	578	969	482	0	151	998	389	949	430	1394	896	1014	565	3416	1036	4697	761	2565	387	3115	677	917	709	1369	1869	3281	1395	1543	693	384	2554	1328	3173	4009	1248	2409	3680
ENSG00000085719	1538	1295	1009	1108	1257	617	1768	1224	956	979	602	1390	884	1917	887	1	312	1951	810	1587	834	1602	1485	1386	1315	1308	1344	1637	1031	2031	813	1880	1360	1467	1703	1874	1523	1845	2041	1972	719	1041	1249	1368	1509	1537	1830	2130	1271
ENSG00000085721	1863	1137	672	785	877	495	1320	993	701	899	603	1161	725	1281	712	1	200	1475	773	1150	704	809	1223	1673	1188	688	1248	789	748	622	533	655	921	1180	1216	882	805	745	635	635	646	970	826	650	577	550	536	679	718
ENSG00000085733	124	22	32	7	16	17	8	5	431	13	10	10	17	15	28	0	22	30	13	21	16	154	15	146	10	561	11	213	21	117	8	49	17	10	209	185	877	409	77	82	84	13	719	136	776	448	73	53	532
ENSG00000085741	1	85	6	2	5	9	2	6	2	6	51	2	69	4	31	0	9	6	4	0	20	2	3	0	76	0	2	2	0	4	5	0	7	5	1	2	2	1	2	0	0	38	1	1	0	1	0	0	1
ENSG00000085760	1337	510	344	326	505	219	855	397	894	629	274	790	368	903	375	0	66	888	256	922	308	936	882	1028	523	844	1004	829	585	605	289	743	547	894	884	996	898	816	626	700	684	378	1017	661	771	648	503	771	822
ENSG00000085788	741	1037	567	459	660	370	1040	713	406	621	439	884	524	1027	608	2	220	800	526	801	541	583	864	711	873	481	926	472	567	323	462	368	678	847	691	607	532	474	298	304	314	795	468	486	505	458	215	417	490
ENSG00000085831	0	8	6	7	2	2	7	1	1	3	2	4	4	3	4	0	26	2	0	1	0	3	6	3	0	2	1	3	7	5	3	1	3	0	5	1	8	1	1	2	0	8	4	6	1	2	3	2	4
ENSG00000085832	1945	1516	1767	1349	2105	819	2506	1314	1080	1299	805	1753	1020	2290	1043	2	392	2395	1257	1705	1030	1277	2135	1718	1517	1279	2070	1207	1410	1258	1139	1253	2210	2169	1697	1760	1623	1496	1429	1359	760	1314	1328	1257	1565	1321	1270	1641	1351
ENSG00000085840	311	117	25	13	34	18	147	93	36	301	43	186	76	187	46	0	23	31	16	87	45	52	207	349	83	33	223	25	51	14	21	16	41	65	43	45	25	30	15	14	138	70	31	16	11	22	11	17	28
ENSG00000085871	11	76	0	22	2	20	17	118	342	7	23	17	31	15	23	0	4	4	10	15	33	712	3	14	64	492	15	362	11	115	2	183	2	15	14	908	536	488	135	237	13	47	502	425	293	232	57	107	398
ENSG00000085872	442	662	482	528	517	255	783	364	465	558	330	533	387	589	380	1	184	699	377	489	415	528	542	548	669	467	726	565	404	553	374	551	517	606	502	611	519	525	479	488	249	471	555	555	478	521	455	634	529
ENSG00000085978	500	919	705	626	867	392	947	466	334	549	361	809	366	909	423	0	188	976	427	639	417	462	669	549	740	320	876	363	527	312	495	336	730	658	482	475	398	363	343	352	228	647	418	388	319	340	265	405	395
ENSG00000085982	168	236	205	138	354	121	548	351	492	240	71	277	150	424	132	0	35	455	164	447	191	539	293	178	199	497	297	481	245	353	149	442	352	545	257	698	576	590	378	477	104	167	698	453	554	458	281	517	541
ENSG00000085998	565	443	238	156	440	200	884	529	526	527	273	620	350	647	336	1	43	633	228	763	305	456	579	651	462	486	713	469	452	240	142	345	336	750	563	553	582	577	324	411	482	389	596	359	432	460	214	393	534
ENSG00000085999	81	33	38	18	13	12	54	22	16	135	20	91	34	36	21	0	14	7	14	43	32	8	100	100	56	0	89	14	33	7	7	4	7	30	10	4	8	5	9	9	8	50	11	3	8	5	6	12	5
ENSG00000086015	179	340	245	257	289	190	372	207	527	202	150	126	227	224	175	0	71	281	256	152	161	824	219	197	352	512	245	536	144	656	146	529	234	226	262	776	509	537	588	516	121	236	688	615	455	451	432	597	571
ENSG00000086061	15269	3777	3614	2494	3953	1610	7576	2856	4510	4790	2107	5270	2755	6486	2505	7	1074	8444	2480	8046	2779	4931	6496	13854	3556	5105	6990	4704	4357	3262	2817	4051	4798	6363	13796	4488	5579	4737	3283	3594	8869	2550	5115	3025	5063	4234	2696	4147	4577
ENSG00000086062	530	1122	725	965	709	455	1377	955	2328	607	734	781	905	817	846	0	380	865	756	787	956	1913	890	503	1089	4658	1132	3409	686	2018	607	2780	882	1129	517	2626	5750	4360	2313	2993	229	851	3782	1757	5496	4082	2099	3736	3129
ENSG00000086065	1709	631	415	429	488	267	902	584	1571	531	349	776	487	879	459	1	111	1025	405	1205	417	1520	832	1569	711	1679	864	1623	732	1182	413	1454	541	947	1661	1523	1754	1788	1175	1253	1248	481	1825	1228	1502	1563	932	1551	1563
ENSG00000086102	890	997	1363	869	1131	395	1296	521	956	731	442	968	479	1053	438	4	256	1405	492	915	572	1136	859	897	993	1063	1043	1044	597	925	671	917	1082	955	939	1166	989	935	797	805	318	735	1154	901	860	789	634	1019	1007
ENSG00000086159	0	2	0	0	0	0	1	0	2	0	0	0	0	0	2	0	3	1	0	0	0	1	0	0	0	0	0	0	0	0	0	0	0	0	0	3	0	0	0	0	0	0	3	6	0	0	0	0	1
ENSG00000086189	1659	740	743	460	929	383	1415	482	500	975	363	1307	540	1407	516	2	158	1433	478	1157	402	532	1210	1539	657	449	1286	431	770	350	556	443	937	1061	1411	478	476	514	418	391	906	571	526	415	431	334	258	406	504
ENSG00000086200	922	191	170	84	202	96	536	153	379	351	93	343	167	396	116	0	23	344	104	419	127	425	445	756	238	409	533	334	258	243	117	266	251	351	670	387	375	388	253	271	441	131	442	277	316	316	210	317	408
ENSG00000086205	5	17	27	17	14	10	8	13	2	3	15	4	18	0	19	0	19	1	19	8	7	1	22	9	15	2	6	3	16	2	17	1	11	1	1	0	1	3	3	1	5	10	2	0	1	1	2	1	2
ENSG00000086232	1373	1362	1201	1202	1273	588	1778	1069	1447	1145	763	1327	883	1523	879	0	315	1649	824	1228	730	1887	1356	1398	1228	1623	1595	1565	1048	1533	904	1611	1317	1293	1306	2141	1778	1643	1595	1562	688	1012	1838	1768	1864	1518	1259	1770	1813
ENSG00000086288	0	53	0	5	10	52	23	56	14	2	16	2	19	0	32	0	7	2	34	0	12	10	11	2	40	94	14	14	7	0	0	4	7	11	1	44	159	48	1	9	0	32	69	19	173	41	1	7	66
ENSG00000086289	3	80	21	68	36	31	48	68	37	30	42	23	40	51	44	0	22	45	62	46	63	68	21	15	69	72	28	128	21	28	14	32	26	38	14	134	93	182	42	45	15	70	73	53	31	114	30	38	54
ENSG00000086300	894	1974	183	689	315	1096	1329	2003	4754	619	958	608	1384	814	1267	0	47	568	1014	1320	966	1571	1041	862	1947	4849	1131	3573	616	1883	101	3773	291	1102	496	1819	5609	4380	2023	3028	484	1515	6046	937	5057	3098	1570	3067	3991
ENSG00000086475	869	531	258	265	320	180	743	462	508	513	285	584	376	644	289	0	71	650	296	605	382	583	637	807	512	375	678	431	446	313	229	364	368	630	637	558	477	506	301	351	395	396	668	428	371	366	229	388	507
ENSG00000086504	879	519	163	122	252	178	751	343	464	419	319	481	355	526	307	0	36	442	250	625	327	598	596	916	514	588	651	610	441	166	112	328	286	593	591	636	643	580	202	337	809	392	587	507	729	601	238	426	638
ENSG00000086506	1	7	0	0	1	1	0	0	2	1	0	0	0	0	0	0	3	0	0	0	0	0	3	5	0	1	2	0	0	0	0	0	0	0	0	2	1	0	0	0	0	0	0	2	0	1	1	0	0
ENSG00000086544	131	218	110	112	135	111	270	202	215	139	102	214	144	203	144	0	43	192	122	244	167	244	203	191	233	209	254	161	158	137	84	161	144	247	221	223	208	156	154	140	112	197	223	218	235	198	107	168	256
ENSG00000086548	10	35	28	22	12	6	5	33	4	8	106	9	54	0	74	0	15	0	41	8	110	2	23	8	21	1	7	4	26	3	10	2	12	0	0	1	0	2	3	5	4	17	1	0	2	0	1	1	2
ENSG00000086570	8	14	7	30	6	6	10	6	31	15	3	13	7	11	1	0	21	13	8	7	1	34	7	5	14	28	12	24	5	25	0	17	10	10	9	73	57	33	64	35	6	13	50	29	32	16	27	18	19
ENSG00000086589	1192	1152	671	934	767	456	1362	919	784	875	639	1010	790	1245	698	0	294	1045	656	982	799	955	1095	1115	1057	716	1191	835	795	505	438	538	753	1184	820	1022	918	851	502	631	591	829	944	799	886	821	384	689	872
ENSG00000086598	3630	2939	1904	2846	1979	1727	3422	2895	3708	1627	1352	2205	1857	2465	1829	1	814	3025	1920	2946	1685	3975	2513	3848	2856	3964	2598	3357	1860	3390	1485	3355	2037	2580	3519	4277	4186	3572	3375	3013	2173	2254	4283	3161	3457	2886	2827	3492	4007
ENSG00000086619	232	434	463	498	491	252	528	391	232	260	219	421	155	543	195	1	190	459	254	509	269	229	313	259	293	214	289	232	224	214	253	221	373	484	286	243	302	251	285	268	64	323	263	218	292	240	224	284	239
ENSG00000086666	634	987	828	1100	830	519	758	617	1365	423	411	685	582	987	564	1	294	1228	669	793	475	1540	616	635	932	1447	680	1666	603	1581	743	1389	915	734	802	1766	1509	1794	1500	1352	441	631	1668	1353	1503	1600	1257	1633	1534
ENSG00000086696	1	4	2	0	0	0	3	2	0	0	1	7	1	0	3	0	5	0	1	1	0	0	3	1	0	0	0	0	0	0	2	1	0	0	0	0	0	0	1	0	0	0	1	0	0	0	0	0	0
ENSG00000086712	1152	399	453	316	452	173	702	242	282	539	160	705	260	713	220	0	137	670	303	637	290	293	751	1043	345	233	786	232	344	311	314	267	504	637	801	341	234	276	271	263	398	244	328	393	246	274	270	323	348
ENSG00000086717	1	8	1	3	1	0	3	4	0	4	4	8	1	6	3	1	2	3	1	2	1	0	2	4	3	4	2	2	8	2	0	0	3	1	0	1	2	0	0	0	0	0	1	0	0	0	0	1	0
ENSG00000086730	37	2158	38	271	32	738	215	2762	726	118	908	165	1185	99	1293	0	54	37	476	176	1020	1028	187	39	2074	1421	214	607	85	37	11	240	34	217	23	1488	1784	785	49	357	26	1628	1014	633	2030	719	21	278	1299
ENSG00000086758	8819	7605	4419	5677	5020	3970	7830	6455	3024	7786	4393	5766	5216	6278	4835	3	1351	5771	5172	4835	4852	3088	8930	8851	7032	3019	11599	2718	4650	3229	2751	2823	5587	7338	6241	3480	3112	3121	2961	2641	2396	4950	3453	2647	3097	2857	2498	3304	3252
ENSG00000086827	704	436	156	131	245	172	540	312	495	345	171	335	340	400	222	0	55	345	141	445	254	575	466	625	370	509	469	448	257	392	100	434	294	394	485	544	520	455	368	361	387	263	503	421	508	442	328	488	568
ENSG00000086848	293	188	151	122	216	92	363	129	246	248	120	292	138	344	126	0	29	231	117	220	99	334	317	326	222	287	321	220	145	124	83	211	205	272	241	439	309	266	139	165	102	170	298	321	315	216	78	183	293
ENSG00000086967	1	14	6	4	2	3	1	2	4	5	4	5	1	0	5	0	11	2	3	1	5	0	2	6	8	0	2	0	0	0	6	1	2	0	0	1	0	2	0	0	2	4	1	0	0	0	0	0	0
ENSG00000086991	1	11	3	0	8	0	4	2	0	0	9	1	1	1	2	0	12	0	1	6	5	1	6	2	5	1	0	0	4	1	7	1	4	0	0	1	0	0	0	1	0	4	4	1	0	0	0	0	0
ENSG00000087008	193	145	141	97	257	46	636	51	378	133	62	150	88	183	108	0	24	273	95	230	100	313	192	169	99	296	243	351	169	313	126	304	210	271	262	352	335	385	314	313	112	91	470	245	295	319	218	314	360
ENSG00000087053	753	580	56	40	199	201	801	498	678	500	242	489	431	592	351	1	25	266	207	540	375	799	600	784	597	891	726	649	379	73	23	205	235	577	355	933	985	742	77	167	473	401	843	848	957	754	60	207	875
ENSG00000087074	1131	1132	893	610	697	565	1136	919	1917	569	1185	575	1325	643	1162	2	596	1356	1313	1090	1576	1472	1135	1042	801	1760	1389	1690	710	2479	738	1719	1202	1420	2086	1885	2296	2059	2649	1703	535	622	2573	1749	2439	2037	2667	2614	2398
ENSG00000087076	7	0	3	0	1	0	4	0	660	0	4	2	5	2	4	0	5	0	0	0	3	771	4	2	0	574	9	481	4	76	3	155	2	5	0	523	308	299	42	36	1	0	818	538	459	218	24	53	813
ENSG00000087077	91	14	36	11	42	9	207	20	254	102	10	105	11	103	13	0	20	41	15	279	28	324	63	87	10	171	75	158	24	36	19	53	30	137	45	372	161	130	39	67	46	15	285	177	151	67	23	36	182
ENSG00000087085	2	0	0	0	0	2	8	2	4	1	3	1	1	3	1	0	3	0	3	1	6	0	5	2	1	2	10	0	5	3	4	0	3	11	3	0	2	1	0	0	0	0	3	0	2	4	0	1	1
ENSG00000087086	13675	32034	30399	60561	16106	14035	18787	16641	245507	10328	25295	10409	27908	13196	23044	47	23013	26272	38436	18580	25911	331670	16351	14521	28722	273230	18365	423214	11351	1438227	23255	882881	19984	20577	19188	475566	310735	490398	1906826	913130	7990	22616	360460	399378	271645	358153	1363489	918955	327456
ENSG00000087087	2273	2029	1795	1496	1928	871	3199	1508	1275	2113	1144	2095	1336	2504	1385	0	702	2400	1300	2212	1495	1493	2335	2320	1782	1175	2940	1292	1402	1068	1128	1064	1935	2630	2349	1453	1251	1319	1144	1087	1208	1285	1364	1099	1191	1130	919	1255	1416
ENSG00000087088	980	1763	616	876	640	534	1415	991	1678	761	1038	828	1108	927	1121	0	281	856	925	936	1041	1960	1167	928	1485	1459	1394	1636	809	1355	422	1465	755	1281	804	2059	1707	1843	1418	1372	522	1305	2058	1521	1532	1427	1071	1571	1801
ENSG00000087095	232	299	273	232	293	116	268	197	260	164	125	253	181	282	165	0	96	356	196	225	162	265	206	252	316	275	256	261	178	248	212	271	303	296	292	369	281	323	288	286	107	179	308	288	335	282	236	311	253
ENSG00000087111	472	746	363	391	450	313	729	600	929	390	331	488	443	554	470	0	123	556	388	488	459	1402	563	490	677	1265	632	1199	366	994	223	1166	444	604	459	1435	1370	1433	1053	1106	252	533	1170	1194	1458	1278	922	1301	1181
ENSG00000087116	0	0	8	0	0	0	0	0	7	0	1	3	0	0	0	0	12	1	0	0	0	6	0	2	1	2	0	10	0	2	1	6	0	0	0	14	14	13	0	0	0	4	10	8	12	35	3	3	8
ENSG00000087128	0	1	1	0	0	0	0	0	0	0	0	0	0	0	0	0	0	0	0	1	0	0	0	0	0	0	0	0	0	0	1	0	2	0	0	0	0	0	0	0	0	0	0	0	0	0	0	0	0
ENSG00000087152	1154	1468	1404	1075	1347	694	1931	1073	949	1145	837	1359	941	1975	896	1	509	2332	949	1688	878	1316	1387	1213	1255	1098	1679	995	1167	988	1129	800	1463	1656	1354	1480	1292	1151	996	908	707	994	1239	1261	1242	1146	830	1005	1124
ENSG00000087157	409	400	456	458	584	238	528	332	418	419	209	461	192	633	218	0	109	689	270	451	222	562	452	417	366	474	527	457	364	342	344	310	549	470	386	586	462	472	365	378	212	307	484	494	595	468	274	474	489
ENSG00000087191	3400	1794	1439	1560	1587	853	2874	1507	1728	1714	1002	1723	1378	2267	1195	2	437	2305	1175	2274	1119	1726	2530	3191	1660	1877	2769	1946	1426	1643	998	1732	1681	2082	3042	1812	2072	2088	1720	1704	1902	1257	2192	1288	1779	1810	1338	1905	1975
ENSG00000087206	679	560	463	410	466	227	744	394	324	480	303	564	442	733	311	0	126	676	321	594	349	444	562	682	490	335	692	373	429	257	257	326	496	647	646	534	393	397	263	285	344	432	426	421	452	352	242	342	426
ENSG00000087237	16	14	22	0	25	1	47	3	2	72	7	70	10	68	4	0	5	43	12	53	10	2	49	20	3	2	50	5	30	1	4	1	23	63	24	1	7	1	1	0	3	6	1	3	6	1	0	0	2
ENSG00000087245	2	0	0	0	0	0	0	0	233	3	2	0	5	1	0	0	14	0	1	0	3	375	3	3	0	155	1	502	3	133	0	40	1	0	0	263	81	239	67	16	0	0	249	340	129	277	55	39	426
ENSG00000087250	2	0	1	2	1	0	0	0	0	7	0	4	0	1	0	0	0	5	0	1	0	0	1	4	0	0	3	0	5	0	2	0	2	0	14	0	0	0	0	0	3	0	0	0	0	0	0	0	0
ENSG00000087253	35	11	0	11	0	10	4	25	856	5	56	0	83	0	65	0	19	2	42	0	67	1801	6	24	15	1748	6	1209	0	394	2	882	2	1	7	2180	2163	1448	436	1051	13	12	1197	951	1314	738	158	514	802
ENSG00000087258	33	19	138	17	161	9	295	13	0	101	46	148	53	110	56	0	20	126	43	116	25	4	163	48	12	1	220	4	111	1	40	2	85	121	27	1	1	1	0	0	15	7	2	1	0	1	1	2	0
ENSG00000087263	1360	624	510	414	564	273	1063	437	505	812	296	874	426	905	332	1	140	999	352	968	366	655	979	1466	559	524	1123	432	564	411	347	480	643	878	1251	658	627	501	411	463	685	400	611	518	420	374	351	488	526
ENSG00000087266	579	1575	379	660	427	389	1705	1636	1850	695	610	565	824	621	744	1	209	317	482	1320	1157	1896	728	605	1326	2218	833	1803	397	1084	174	1752	339	1361	444	2827	2703	2218	1476	2200	273	1113	2478	1523	2708	1916	1150	2219	2149
ENSG00000087269	2972	1010	788	546	1129	422	3493	768	685	1769	738	1490	1131	1686	884	0	191	1476	717	1661	947	705	2451	2845	892	651	2984	710	1295	594	505	598	1226	2109	2128	785	758	754	624	720	1635	712	783	587	703	659	426	655	762
ENSG00000087274	1675	3308	2351	2635	2630	1688	3202	2471	1622	2044	1630	2481	2000	2871	1871	2	698	3414	1992	2337	1931	2838	2498	1783	3011	2110	3098	2227	1952	1782	1392	1908	2794	2707	2760	3349	2468	2556	1922	2032	1132	2428	2100	2897	2556	2602	1686	2577	2268
ENSG00000087299	169	92	59	69	62	31	85	60	40	99	35	90	71	88	49	0	20	96	61	86	63	78	137	138	78	79	143	55	32	67	44	66	81	83	112	74	91	71	82	72	47	45	75	40	58	59	68	71	52
ENSG00000087301	117	161	229	218	178	111	179	126	220	82	61	156	69	152	84	0	92	256	143	124	102	193	123	98	140	219	117	316	109	370	164	382	197	126	163	234	337	383	533	480	75	129	261	222	381	453	487	662	343
ENSG00000087302	3368	1087	872	553	939	426	1874	752	1404	1271	654	1492	830	1754	771	1	265	1924	673	2073	621	1539	1704	2979	1035	1470	1985	1300	1361	911	723	1227	1031	1711	2939	1651	1585	1410	1028	1142	2309	848	1507	1350	1405	1255	772	1342	1358
ENSG00000087303	42	27	18	18	18	16	37	15	16	27	36	40	32	35	20	0	15	23	28	25	25	9	48	43	42	19	40	8	41	6	8	11	31	27	21	5	39	10	7	8	4	29	13	6	46	12	8	7	16
ENSG00000087338	500	981	740	1123	732	534	583	583	382	394	437	632	414	756	504	1	293	887	612	416	427	534	574	429	791	490	617	478	409	536	581	613	761	521	580	623	591	521	588	554	177	778	484	559	495	479	490	684	540
ENSG00000087365	3692	3364	2624	2225	3134	1361	4936	2520	3692	2813	1783	3257	2247	3795	2208	3	658	3929	2157	3458	1916	3642	3601	3770	3246	3110	4304	3276	2663	2902	1710	3239	3492	3901	4090	3921	3405	3372	2932	3014	2196	2490	4253	3211	3348	3297	2453	3658	3906
ENSG00000087448	350	641	223	177	259	150	569	411	315	269	212	436	277	412	300	0	82	200	240	361	362	473	416	287	507	337	468	304	243	119	149	174	263	452	214	564	340	318	164	239	126	414	358	367	194	220	122	226	254
ENSG00000087460	4374	6120	7488	4922	6278	2403	8193	3827	8053	4674	3199	5944	3780	7614	4177	5	2284	8809	3900	6317	3691	16314	5301	4213	5797	7628	6070	10452	4123	13786	4304	12130	5954	6187	5362	18239	8161	10657	14535	11548	2308	4720	10026	16832	8111	9243	10544	12178	9477
ENSG00000087470	1758	1037	733	477	772	446	1405	798	1378	852	470	871	692	1172	658	0	238	1005	610	1074	717	1590	1214	1499	931	1592	1385	1607	663	1169	467	1366	820	1296	1427	1692	1738	1806	1206	1393	797	777	1711	1221	1475	1400	1096	1499	1551
ENSG00000087494	4	4	1	4	1	3	3	3	0	1	0	1	5	2	6	0	10	0	10	2	4	1	4	3	0	2	1	0	6	1	0	0	7	0	1	0	0	2	1	2	0	7	1	0	0	0	0	0	1
ENSG00000087495	7	33	38	22	13	4	7	7	1	4	5	10	7	1	19	0	27	6	11	14	14	13	17	11	12	3	8	1	14	2	22	1	6	5	0	4	1	3	3	3	0	8	1	8	2	0	1	1	2
ENSG00000087502	1610	581	289	161	476	179	665	390	615	509	233	752	334	761	252	1	83	851	239	845	265	750	670	1247	533	652	747	631	499	323	295	435	472	687	1032	813	732	634	325	453	809	370	674	509	547	510	265	429	556
ENSG00000087510	1	0	13	1	4	6	3	4	2	2	5	8	5	0	3	0	17	3	4	1	10	2	8	0	5	0	0	0	7	2	7	0	0	0	0	1	0	2	0	0	0	1	0	1	2	1	0	1	2
ENSG00000087586	149	79	17	12	21	10	102	58	96	66	37	56	53	75	35	0	14	33	7	96	53	120	85	128	72	93	106	86	49	92	8	65	16	64	54	128	141	84	83	73	70	35	113	81	112	71	51	65	114
ENSG00000087589	56	83	39	17	27	17	110	64	44	70	21	104	46	69	28	0	12	87	19	88	24	37	96	46	64	80	94	20	68	4	20	19	37	103	29	138	163	71	16	48	9	39	102	28	130	26	1	25	84
ENSG00000087842	51	182	24	37	13	25	110	100	739	46	82	21	88	38	72	0	12	10	45	78	130	447	53	88	132	494	88	561	42	125	17	196	6	77	16	379	397	555	116	133	38	116	883	195	241	364	42	104	695
ENSG00000087884	38	32	40	41	28	18	63	52	71	32	18	47	18	50	34	0	19	67	28	80	53	91	52	45	27	86	35	129	36	139	40	129	51	75	67	112	83	150	152	136	25	54	69	153	127	142	162	179	101
ENSG00000087903	32	46	45	37	46	9	39	20	146	31	29	30	42	46	40	0	6	81	43	19	37	104	31	33	45	95	59	103	26	161	62	153	54	38	54	128	139	156	148	172	11	37	178	85	155	140	144	150	133
ENSG00000087916	0	2	2	2	2	1	1	4	2	1	0	4	4	0	0	0	3	0	2	1	1	0	2	1	2	0	1	0	4	1	2	0	0	1	0	0	0	0	1	0	0	1	0	0	0	0	0	0	0
ENSG00000087995	333	127	101	94	129	58	218	69	112	187	84	136	100	182	66	0	19	171	78	157	100	109	153	268	108	124	208	100	124	66	56	98	147	179	241	151	130	127	94	119	181	72	153	107	117	106	56	110	123
ENSG00000088002	6	0	0	0	1	0	0	3	0	3	1	3	2	7	5	0	5	6	0	2	4	2	5	5	0	4	4	0	0	0	2	0	1	2	1	8	5	8	1	1	1	0	2	8	6	4	0	2	1
ENSG00000088035	455	362	197	243	246	168	387	240	303	292	203	341	274	370	194	2	73	342	171	283	149	254	464	396	296	251	412	283	224	313	134	305	243	370	322	373	364	318	339	326	187	236	356	253	279	247	266	350	244
ENSG00000088038	509	750	571	547	588	247	859	497	393	549	346	584	399	722	429	1	190	588	470	555	516	512	602	567	666	408	807	472	450	400	343	405	553	697	508	549	481	484	433	419	262	569	483	431	502	500	342	572	497
ENSG00000088053	3	31	6	12	6	9	7	10	3	10	13	4	12	3	8	0	11	0	18	0	21	1	6	3	27	0	6	1	0	0	6	6	4	4	1	1	0	0	0	0	0	9	2	1	0	0	0	1	1
ENSG00000088179	684	3786	772	1594	1294	1382	1700	2114	147	1157	1183	1896	1220	2111	1386	1	303	1294	1334	1214	1150	280	1727	677	3601	177	1515	173	1217	119	575	140	1046	1434	501	201	166	183	120	117	290	2901	125	193	195	151	100	143	169
ENSG00000088205	6401	1945	1830	1692	1956	853	3337	1483	1611	2322	951	2937	1410	3350	1243	2	479	3705	1327	3226	1230	1484	3158	5580	1873	1605	3506	1535	1998	1324	1464	1475	2132	2852	4507	1707	1787	1727	1404	1517	2884	1369	1810	1253	1642	1544	1115	1674	1652
ENSG00000088247	2443	1669	1624	1296	1763	652	2899	1118	2143	2044	850	1883	1075	2138	985	1	518	1977	1003	1880	1105	2548	2167	2526	1487	2171	2568	2260	1384	2022	1172	1797	1745	2080	2437	2552	2130	2276	1850	1840	1292	1203	2662	2102	2040	2184	1643	2026	2474
ENSG00000088256	54	7	34	21	16	10	74	15	319	35	7	68	13	66	13	0	15	75	12	93	28	284	77	67	19	185	53	259	70	210	40	232	54	87	44	176	146	221	159	209	38	16	265	204	193	327	184	259	400
ENSG00000088280	9	2	5	1	8	0	12	4	6	9	0	20	5	16	3	0	17	13	4	9	3	36	9	10	4	12	12	31	16	25	14	16	10	11	6	32	23	34	15	16	2	3	19	44	49	60	35	23	54
ENSG00000088298	374	443	347	361	392	226	527	441	929	351	248	428	278	464	263	0	119	537	263	377	255	1234	493	393	414	1409	532	990	339	681	266	877	438	535	335	1518	1825	1345	824	1007	246	337	1286	991	1551	1045	585	984	1385
ENSG00000088305	1	14	3	15	0	2	11	10	1	6	5	4	8	8	13	0	7	2	16	4	15	7	8	6	14	5	5	9	0	9	0	4	2	12	3	11	4	3	14	5	0	17	8	1	4	4	4	6	1
ENSG00000088320	0	0	0	0	0	0	0	0	0	1	0	0	2	0	0	0	5	0	0	0	0	0	1	0	0	0	0	0	0	0	0	0	0	0	0	0	0	0	0	0	0	0	0	0	0	0	0	0	0
ENSG00000088325	126	90	20	12	25	12	119	43	8	116	62	97	71	82	36	0	13	16	24	68	47	17	87	112	101	10	109	7	33	38	7	13	15	36	59	14	9	8	24	11	43	26	16	6	8	8	24	16	5
ENSG00000088356	363	248	169	205	199	78	306	198	232	195	133	265	136	281	125	0	65	325	114	239	147	247	281	421	224	266	314	286	151	196	95	228	193	228	354	255	325	329	229	244	240	193	277	158	247	268	179	267	252
ENSG00000088367	13	22	8	8	1	7	5	5	35	9	9	9	6	3	5	0	13	1	11	5	12	209	8	10	3	73	6	33	7	88	0	41	3	2	1	311	83	36	54	55	7	6	78	166	107	10	57	18	54
ENSG00000088386	1	5	3	1	4	2	4	3	1	1	3	0	1	0	6	0	6	0	3	0	1	0	2	1	4	0	0	0	10	1	3	0	1	0	0	0	0	0	0	0	0	3	1	0	0	0	0	0	0
ENSG00000088387	1613	705	1053	524	1370	385	1554	462	4	1551	365	2388	489	2654	455	2	111	2486	577	1658	382	5	1612	1536	688	3	1800	6	1106	4	882	5	1861	1580	1965	2	2	4	5	3	552	452	3	6	14	35	12	20	8
ENSG00000088448	1119	1556	1121	1349	1072	738	1264	1044	924	803	644	1104	665	1237	732	1	369	1208	686	861	704	1150	1093	1063	1219	1101	1035	1211	559	1260	703	1122	1009	1115	690	1345	1278	1280	1403	1133	444	1183	1035	1011	1299	1148	1065	1254	941
ENSG00000088451	771	335	258	245	241	142	409	280	260	310	170	398	182	454	172	0	59	525	194	447	196	309	477	697	358	308	412	314	258	245	221	239	273	428	479	350	421	397	237	274	390	254	371	232	344	284	222	277	308
ENSG00000088538	106	66	90	89	58	69	101	120	106	104	32	132	62	134	73	0	25	65	52	115	36	402	184	93	57	67	189	119	102	113	57	114	115	153	32	689	112	172	138	197	39	78	188	375	81	64	43	76	79
ENSG00000088543	310	585	58	150	121	186	398	862	83	288	237	310	323	272	463	0	22	138	157	431	364	69	377	307	510	56	417	58	206	37	33	47	102	354	155	62	56	65	44	45	169	521	78	37	59	59	34	45	81
ENSG00000088682	472	346	206	238	287	152	455	205	425	293	156	335	167	365	175	0	59	432	173	367	166	480	379	449	306	432	458	408	315	292	162	357	282	338	377	543	493	519	303	396	230	214	564	293	360	444	285	413	506
ENSG00000088726	0	3	4	0	0	1	0	0	0	0	1	3	0	0	0	0	5	0	3	0	2	1	1	0	0	0	0	0	1	0	2	0	0	0	0	0	0	0	0	0	0	3	0	0	0	0	0	0	0
ENSG00000088727	57	65	39	47	30	14	48	39	42	39	13	31	37	39	24	0	22	29	36	26	33	58	44	48	42	33	34	41	30	39	18	45	42	43	24	94	39	42	40	36	19	30	37	44	51	46	32	45	34
ENSG00000088756	0	4	6	15	6	1	2	5	3	2	11	3	3	0	3	0	20	1	16	2	2	1	5	4	1	1	1	0	6	0	5	1	6	0	0	0	1	0	0	3	0	2	0	0	0	0	1	0	0
ENSG00000088766	1400	438	214	216	312	161	721	357	558	481	204	599	335	611	310	0	69	630	176	965	216	683	690	1219	389	623	691	612	488	380	216	440	383	648	903	679	674	693	394	402	841	271	613	530	600	541	251	489	583
ENSG00000088782	0	4	5	8	1	0	1	0	0	0	1	0	1	0	0	0	5	0	10	0	0	2	1	1	0	0	0	0	6	1	1	0	1	0	0	1	0	0	0	0	0	0	0	0	0	0	0	0	0
ENSG00000088808	123	329	353	498	324	238	301	211	17	235	168	272	158	387	227	0	182	518	266	301	154	18	283	164	311	18	316	32	227	54	324	48	385	310	240	23	22	45	65	64	84	237	31	9	19	36	60	88	11
ENSG00000088812	351	408	224	251	402	209	643	365	1081	344	165	450	286	558	251	0	77	461	253	345	175	1631	435	382	460	1250	500	1258	310	1545	208	1516	406	442	326	2130	1570	1583	1887	1595	133	293	1399	1671	1606	1351	1625	2020	1342
ENSG00000088826	8	32	2	4	0	7	3	7	31	2	29	2	22	5	25	0	7	5	6	3	8	20	3	17	8	43	15	64	7	74	0	48	4	4	8	38	63	69	81	62	7	27	50	17	122	77	99	70	65
ENSG00000088827	0	0	0	0	0	0	0	5	105	2	0	0	0	0	0	0	20	0	0	1	1	1243	1	0	1	309	0	60	0	50	0	31	0	0	0	570	325	97	38	12	0	0	79	240	216	116	33	19	189
ENSG00000088832	2462	1080	1091	654	1042	423	2290	821	3434	1587	613	1407	932	1685	634	2	182	1695	675	1649	677	4592	1640	2596	1173	3937	1866	3990	1091	2261	624	3318	1191	1389	2668	6910	5220	5567	3017	3970	1691	828	5148	3876	3935	4130	1937	3630	4212
ENSG00000088833	1286	500	581	349	688	260	1064	401	1197	742	358	743	568	939	519	0	123	1158	381	914	379	1496	996	1277	468	1275	1078	1364	649	974	373	1239	697	866	1622	1432	1373	1432	1035	1119	993	360	1391	1332	1393	1393	896	1362	1476
ENSG00000088836	0	1	3	0	6	0	10	9	18	22	5	10	9	2	12	0	3	8	5	3	7	28	19	6	9	12	28	9	1	28	4	26	6	15	3	41	13	27	14	17	0	4	26	30	7	17	24	33	24
ENSG00000088854	83	92	89	21	119	43	168	152	740	122	46	156	83	202	94	0	44	142	65	199	103	1895	176	59	83	833	158	481	91	382	54	364	120	260	56	2026	877	674	450	441	37	70	1574	2290	1002	596	446	672	1734
ENSG00000088876	268	157	79	45	150	37	251	95	141	170	86	192	88	246	101	0	21	158	84	162	110	128	271	214	129	126	292	125	139	30	43	95	126	208	102	164	146	162	41	103	83	126	152	136	135	145	36	90	153
ENSG00000088881	6	31	6	27	14	16	18	29	2	17	25	10	27	11	29	0	16	4	24	11	14	0	19	10	40	0	30	2	20	3	5	1	8	39	3	0	0	0	2	0	6	28	3	3	1	1	1	1	0
ENSG00000088882	2	15	1	0	1	1	2	9	2	4	9	3	4	3	4	0	3	3	5	14	10	0	4	7	2	7	3	2	0	0	0	0	0	4	0	0	14	2	0	2	0	6	1	0	6	3	0	0	1
ENSG00000088888	411	588	318	328	421	176	582	352	477	583	252	492	265	627	257	0	113	475	315	486	293	570	487	421	518	423	518	426	293	329	263	358	405	633	390	622	513	422	276	336	202	336	468	461	522	461	271	474	537
ENSG00000088899	60	12	207	19	126	6	61	7	24	92	22	135	16	173	35	0	33	261	43	90	24	23	133	51	17	4	126	23	99	57	152	33	206	128	108	7	3	26	61	30	39	13	20	15	14	22	50	38	15
ENSG00000088926	5	14	23	9	5	5	7	16	1	4	4	10	18	0	5	0	14	0	26	7	14	3	8	9	4	1	3	1	9	4	4	1	5	2	0	0	0	1	5	3	1	13	2	0	2	0	3	1	0
ENSG00000088930	3889	1639	1289	1284	1719	787	2656	1235	1977	1584	745	1968	1041	2281	1161	4	388	2415	1113	2122	1029	2638	2246	3622	1563	2525	2344	2174	1664	1690	1182	2124	1830	2069	3173	3087	3029	2733	2029	2301	2012	1155	2390	2368	2806	2430	1588	2559	2337
ENSG00000088986	2305	1221	788	696	769	442	1645	879	2397	843	572	856	806	1028	694	1	349	1090	593	1357	694	2961	1207	2168	1243	2328	1302	2523	846	2109	441	2363	657	1261	1796	3137	2444	2555	2169	2178	1662	922	2697	2538	2278	2176	1816	2471	2468
ENSG00000088992	118	89	12	22	29	24	290	117	18	93	56	58	111	33	71	0	7	11	26	67	47	58	132	122	137	35	127	28	56	12	3	12	8	123	19	86	31	21	9	15	62	54	27	60	66	38	4	14	29
ENSG00000089006	2213	938	575	586	702	376	1350	719	1364	962	387	1078	563	1265	496	1	198	1369	475	1162	487	2110	1166	1911	753	1300	1345	1325	858	957	527	1190	926	1031	2581	3338	2221	2127	1761	1763	1322	636	2032	2431	1813	1771	1165	1804	2062
ENSG00000089009	18104	3648	4108	2522	5289	1538	9835	2924	4413	7087	2552	9911	3432	11502	2984	8	935	11706	2579	11289	2582	5158	10765	16424	3514	4799	11478	5057	8134	4184	4992	4633	6996	9543	13694	5778	5268	5423	4814	5126	11560	2712	4993	5036	5132	4672	3476	5271	4794
ENSG00000089012	117	12	16	0	27	0	289	11	1	236	29	332	23	208	8	0	4	72	1	223	10	0	210	125	25	0	272	0	126	0	21	0	34	184	36	0	1	0	0	0	16	5	0	0	0	0	0	1	0
ENSG00000089022	731	403	303	279	338	188	734	339	700	490	257	593	344	639	367	0	78	499	296	582	306	687	585	787	395	586	683	545	493	356	203	407	356	546	596	764	576	525	341	351	361	292	827	600	480	479	289	421	704
ENSG00000089041	135	176	110	165	99	119	159	239	2871	123	65	176	117	139	104	0	32	114	126	98	107	2020	169	124	141	1970	160	3219	96	1740	50	1907	100	123	52	1808	1477	2825	1671	1329	16	112	3511	2549	1467	3009	1616	2242	3183
ENSG00000089048	2433	535	334	260	337	278	891	462	633	528	270	654	380	708	368	2	80	701	351	1035	312	731	906	1768	537	580	868	625	484	479	287	539	385	781	1463	496	595	560	337	367	944	379	590	494	420	419	341	474	718
ENSG00000089050	385	287	120	66	208	100	430	219	277	223	144	234	147	290	132	0	28	220	95	336	168	295	365	365	194	375	374	309	217	164	63	254	221	321	230	414	515	407	184	313	228	203	394	297	502	378	173	406	397
ENSG00000089053	2356	1556	1609	1584	1900	739	2346	1312	1215	1624	800	2030	980	2104	885	2	476	2614	1023	1969	865	1513	1964	2483	1291	1239	2276	1268	1156	1409	1226	1460	1787	1731	2402	1680	1347	1316	1501	1482	1333	1140	1461	1117	1120	1139	1144	1527	1266
ENSG00000089057	431	637	896	624	733	321	634	424	1083	481	246	531	289	663	337	0	185	681	356	475	246	1806	501	408	537	1487	591	1486	343	1481	526	1325	660	535	507	1953	1322	1495	1290	1151	196	397	1588	1236	1085	1220	1076	1359	1378
ENSG00000089060	251	305	337	250	312	145	256	193	1200	314	141	402	188	376	201	1	93	453	187	247	123	1851	269	292	252	1236	345	1224	210	1507	255	1284	339	263	333	2136	1550	1312	1541	1180	105	184	1513	1484	1365	1139	1413	1398	1241
ENSG00000089063	1014	920	873	716	971	571	1353	872	1577	773	435	1070	530	1164	460	1	177	1261	579	1095	441	1797	961	938	999	1799	964	1767	609	1778	489	1834	870	1017	1172	2043	1970	1983	1784	1600	525	695	1989	1406	1406	1342	1118	1567	1584
ENSG00000089091	31	67	40	23	36	10	50	40	20	31	35	66	28	63	23	0	27	43	29	39	31	37	56	32	51	31	69	20	14	20	24	18	58	62	16	30	32	23	41	10	10	33	16	26	40	30	18	17	22
ENSG00000089094	513	826	720	508	721	264	1010	431	1278	787	490	841	452	887	428	0	197	745	380	656	442	1367	800	558	767	1150	1094	979	571	849	524	888	718	899	445	1584	1475	1100	903	878	257	644	1645	1266	1422	1004	768	999	1480
ENSG00000089101	8	9	9	4	4	2	2	5	2	1	14	4	9	1	6	0	23	2	6	4	4	5	5	5	11	2	1	0	4	4	6	1	3	0	0	1	2	7	1	3	6	7	2	12	3	1	4	4	1
ENSG00000089116	0	1	2	0	0	0	0	3	0	1	0	4	1	0	0	0	1	1	3	2	0	0	0	0	1	0	0	1	0	1	1	0	3	0	0	0	0	1	0	0	0	3	1	0	0	0	1	1	0
ENSG00000089123	207	128	111	53	103	51	193	86	126	119	52	132	63	175	56	0	26	148	54	158	62	151	180	171	73	80	145	95	137	68	69	86	88	137	140	118	85	104	74	74	98	79	135	120	81	95	57	89	141
ENSG00000089127	294	146	170	68	171	36	575	209	711	155	63	270	80	231	87	0	26	210	80	570	89	1822	136	350	168	873	207	821	114	620	74	636	112	462	257	1738	758	772	648	535	137	117	678	1745	769	815	593	695	965
ENSG00000089154	2644	2235	1896	1400	2239	904	3432	1474	1845	2626	1224	2452	1460	2681	1365	1	420	2595	1322	2204	1354	2019	2774	2709	2015	1689	3482	1706	1898	1604	1231	1540	2280	2701	2651	2328	1833	1877	1296	1365	1016	1710	2185	1569	1709	1695	1163	1690	1930
ENSG00000089157	31335	4276	11666	4582	12534	2907	15948	3374	7520	12395	4074	15664	5837	20127	5144	25	2346	31331	5021	19590	3839	8633	18650	30768	4655	7497	19837	9129	15941	8640	11429	8776	15756	16106	34628	8711	7856	9589	9438	9247	26531	3337	8165	6138	7090	7518	6276	8217	6779
ENSG00000089159	948	3948	844	3932	1095	1746	1989	3801	2533	856	1531	1081	1623	1380	1881	1	691	1066	2204	1043	2196	2122	1154	1025	3377	1707	1398	1747	880	1055	593	1257	1167	1569	939	2126	1297	1608	990	1028	404	2752	2724	1241	1614	1298	874	1111	2300
ENSG00000089163	26	32	26	34	28	15	19	20	12	20	16	41	16	43	12	0	16	62	29	31	15	13	26	28	22	8	23	16	22	10	13	20	41	18	43	7	3	10	18	17	19	22	14	3	7	10	10	16	7
ENSG00000089169	0	3	11	7	3	0	0	4	0	5	1	2	2	0	7	0	21	0	4	0	3	61	6	5	9	1	2	1	11	0	2	1	4	0	0	18	0	0	0	2	0	3	0	110	0	0	2	2	1
ENSG00000089177	163	154	35	23	83	38	249	171	571	180	22	273	79	300	45	0	27	154	21	245	50	1008	152	194	189	624	185	504	135	326	29	296	76	208	153	1145	672	666	314	257	87	104	729	651	482	422	160	252	544
ENSG00000089195	1052	470	216	177	234	165	662	317	347	443	255	470	347	510	294	0	37	446	188	524	325	471	574	840	415	238	629	277	312	143	197	191	313	560	559	392	212	246	136	205	442	298	444	252	214	200	91	193	372
ENSG00000089199	0	0	0	0	0	0	0	0	0	2	0	1	0	0	0	0	1	2	0	0	0	0	0	0	0	0	0	0	0	0	0	0	0	0	1	0	0	0	0	0	0	0	0	0	0	0	0	0	0
ENSG00000089220	2000	582	1010	422	1123	301	2103	568	2661	1363	403	1632	536	1805	458	1	173	2183	423	1899	509	3727	1605	2077	646	2292	1699	2637	1050	2159	877	2406	1238	1396	1955	4054	2239	2635	1800	1817	1299	458	2992	3071	1960	2201	1396	2134	3181
ENSG00000089225	7	4	7	7	16	3	5	2	1	5	4	6	8	0	6	0	11	1	5	3	3	2	11	2	11	2	0	1	7	0	4	0	3	0	0	1	1	0	2	0	4	2	2	1	0	0	1	0	1
ENSG00000089234	513	506	378	486	490	198	583	358	461	368	275	469	362	484	281	0	132	577	296	367	258	599	466	436	471	461	519	425	365	505	288	499	421	529	517	631	513	507	503	508	258	359	543	520	530	466	441	600	524
ENSG00000089248	2086	997	2047	1230	1945	507	2114	936	2315	1452	624	2333	780	2522	808	4	431	3433	883	2131	654	4423	2068	2008	941	2824	2234	3121	1772	3008	1529	3343	1881	2137	2460	5181	3036	3537	3271	3215	1458	758	2909	4121	2907	2885	2388	3373	3268
ENSG00000089250	3	17	10	28	5	8	1	3	2	5	6	2	6	1	4	0	33	6	5	7	10	2	9	11	12	0	2	2	16	1	9	3	1	0	0	0	1	0	0	0	6	14	1	0	0	0	3	2	0
ENSG00000089280	5493	4907	4320	4637	3725	2715	6642	4664	3227	3923	2720	4213	3721	4924	3596	4	1920	4543	3626	4741	3575	4383	5255	6018	4918	3058	6529	3981	3209	2457	2705	2815	3647	5710	5243	4365	2826	3598	2251	2484	2697	3684	3955	3188	2446	2865	1918	2727	3199
ENSG00000089289	960	488	466	330	541	183	810	339	570	495	241	798	296	880	260	0	98	943	302	715	273	776	726	912	390	678	758	623	527	623	325	719	703	701	837	923	672	643	721	766	505	315	675	773	813	704	562	810	694
ENSG00000089327	1305	1278	561	685	681	362	1593	1077	2385	1065	737	1442	929	1415	940	2	233	1148	648	1299	853	6575	1096	1196	1127	2596	1413	2474	900	2150	417	2653	855	1500	998	4606	1863	2088	1466	1680	553	868	1764	7016	2999	2210	1787	2883	3394
ENSG00000089335	800	658	473	718	694	366	593	638	376	580	302	1058	342	1238	347	2	182	1205	501	895	413	438	911	709	597	381	922	442	583	439	534	421	856	919	791	583	494	495	473	427	335	505	507	475	414	404	378	502	457
ENSG00000089351	499	293	525	243	493	201	832	420	4519	735	195	995	231	986	229	1	85	993	280	656	201	656	613	544	270	4203	716	2646	422	1179	352	2013	572	712	471	753	3979	2268	977	1687	261	207	5191	690	7259	4251	1066	2879	5580
ENSG00000089356	0	0	0	0	0	0	0	0	9	1	0	1	2	0	0	0	11	0	0	0	3	1	0	0	0	1	0	2	0	0	0	0	1	0	0	0	0	2	0	0	0	2	10	0	0	1	0	0	3
ENSG00000089472	0	12	3	9	3	2	5	11	0	1	14	3	7	0	4	0	8	0	8	0	7	0	1	1	7	0	1	1	3	0	5	1	0	3	0	1	0	0	0	1	0	13	1	1	0	0	0	0	0
ENSG00000089486	248	642	273	589	286	263	359	348	263	252	287	225	285	329	330	1	228	432	351	205	237	449	290	259	633	330	313	425	224	270	202	335	326	253	303	493	357	399	200	247	108	431	351	333	313	403	233	380	346
ENSG00000089505	10	83	22	21	21	13	35	28	11	14	11	24	19	19	18	0	15	18	24	27	21	18	22	3	65	17	24	23	5	13	2	19	11	27	12	21	10	29	25	27	1	50	19	24	15	11	11	14	11
ENSG00000089558	31	2	4	6	1	4	29	5	6	24	5	9	9	7	5	0	6	0	5	15	14	10	24	39	0	19	38	12	1	3	3	4	1	12	5	13	21	15	4	11	10	0	15	10	30	18	2	10	19
ENSG00000089597	2725	4540	3188	4338	3233	2490	4936	4130	5441	2760	2132	3460	2817	4284	2675	4	1094	4622	2959	3404	2674	6894	3377	2836	4431	6064	4161	5548	2814	4991	2126	5254	3694	4045	2526	7334	6160	5812	5097	4640	1225	3251	6966	5726	5674	5136	4144	5773	6325
ENSG00000089639	554	1615	716	744	1007	495	1816	689	1028	996	665	1102	792	1111	762	1	160	830	655	785	655	1584	1179	599	1336	1502	1459	1108	709	628	264	984	776	1210	490	1708	1783	1189	754	1018	255	1076	1306	1190	1861	1052	552	1059	1143
ENSG00000089682	195	207	123	108	191	64	196	113	120	112	76	194	74	261	96	0	30	152	136	206	98	230	207	183	158	161	243	156	95	87	104	113	180	231	141	152	240	178	92	144	75	158	191	215	212	174	72	184	222
ENSG00000089685	40	10	15	9	2	4	8	11	1	32	8	10	21	8	12	0	6	1	5	3	11	2	28	21	19	4	24	0	31	0	5	0	1	3	0	0	0	1	0	2	5	3	0	0	1	0	2	0	0
ENSG00000089692	582	12	40	0	115	0	895	0	3	118	130	156	254	98	83	0	6	22	23	184	128	0	208	359	5	0	286	0	81	0	13	0	44	377	9	3	0	0	1	0	93	7	0	0	1	0	0	0	0
ENSG00000089693	1401	864	669	553	814	385	1405	677	1556	917	611	934	691	1226	654	0	252	1184	559	1025	567	1813	1237	1396	759	1546	1396	1619	870	1416	615	1649	965	1197	1253	1981	1611	1746	1526	1697	860	611	1958	1448	1464	1591	1228	1696	1820
ENSG00000089723	16	39	9	9	19	4	16	10	33	46	17	15	12	35	16	2	9	15	20	46	16	78	17	35	24	51	27	44	23	23	5	21	11	21	26	63	61	42	11	20	23	14	32	41	31	24	11	18	36
ENSG00000089737	4371	2114	2984	1874	3378	1016	4539	1634	2000	2954	1140	3681	1403	4231	1405	3	713	5159	1518	3825	1489	2372	3276	4549	2088	2089	3775	2016	2205	2368	2134	2301	3228	3416	4719	2657	2397	2313	2524	2350	2127	1404	2443	2237	2308	2122	2104	2782	2478
ENSG00000089775	469	733	1320	731	1182	376	770	529	197	859	382	1234	355	1142	412	1	284	1306	585	609	437	225	923	483	556	229	967	234	504	396	953	304	1336	940	459	279	236	272	430	298	147	625	270	276	320	277	384	442	278
ENSG00000089818	915	708	675	516	724	382	844	497	666	632	394	759	367	979	408	2	200	899	496	751	468	1018	744	856	596	751	781	764	506	673	453	768	749	807	747	1033	643	716	746	667	359	545	794	909	735	676	638	902	901
ENSG00000089820	1426	2044	639	803	1153	490	2579	2359	576	1923	820	2661	1061	2027	901	1	144	1697	561	1909	1024	1730	1843	1347	2061	1640	2102	867	1014	496	455	829	942	1817	810	2435	2425	1201	537	1077	441	1533	936	1462	2169	1025	361	947	1076
ENSG00000089847	14	6	75	24	53	16	6	10	17	15	3	28	21	29	14	0	7	51	17	23	13	5	21	18	5	11	30	23	20	32	52	29	53	25	28	20	28	34	53	64	6	10	14	7	5	19	26	43	11
ENSG00000089876	280	347	69	95	116	83	167	169	605	128	113	208	121	208	146	0	35	129	118	159	121	600	240	256	323	513	253	579	209	410	68	436	155	252	144	573	462	490	285	294	170	222	492	456	505	400	296	422	539
ENSG00000089902	402	493	529	349	329	177	471	243	1521	239	213	315	243	421	207	0	147	547	348	334	283	1601	262	363	386	1690	294	1411	232	1151	367	1346	396	359	527	1870	2104	1764	1352	1433	157	353	2280	1656	2120	1489	1134	1712	2162
ENSG00000089916	1188	2311	1385	1167	1718	783	1656	1315	1570	998	845	1381	922	1631	954	2	430	1517	1169	1145	1055	1826	1604	1047	1786	1409	1624	1524	861	1327	909	1415	1514	1661	1091	1916	1451	1578	1341	1332	402	1469	1653	1347	1276	1248	975	1419	1402
ENSG00000090006	277	280	199	137	240	84	428	175	43	394	209	441	193	579	251	0	95	298	141	312	176	103	382	327	260	48	402	102	237	32	136	31	251	367	333	122	71	127	13	17	142	249	72	76	81	110	8	19	61
ENSG00000090013	141	132	32	58	49	34	126	83	1815	71	63	84	72	117	71	0	28	106	41	165	73	3118	75	161	91	1855	83	1876	91	1142	34	1279	56	100	137	3673	2090	2019	1446	1299	172	109	1918	2689	1831	1442	968	1379	2021
ENSG00000090020	170	502	241	359	217	107	363	356	1608	226	213	264	226	265	249	0	109	200	221	195	208	1552	263	194	451	1285	361	969	147	667	146	799	239	296	160	1405	1073	811	574	685	60	324	1919	1070	1011	665	430	742	1740
ENSG00000090054	1182	694	463	454	586	302	929	487	1258	527	335	727	438	870	436	1	134	951	391	830	438	1357	672	1098	591	1426	709	1204	521	1067	361	1169	678	710	995	1750	1573	1439	1157	1218	588	502	1526	1236	1352	1201	1056	1468	1395
ENSG00000090060	6240	4235	3401	3547	3764	1887	5014	3376	4508	3172	2201	3933	2483	5181	2734	4	1145	5296	2874	4839	2651	4554	4784	5556	4154	4046	4704	4248	2971	2949	2677	3333	4164	4623	4826	4537	4289	4349	3052	3343	2784	3327	4525	3934	4054	3866	2419	3883	4657
ENSG00000090061	666	859	779	751	773	397	1113	616	718	604	351	726	507	924	501	0	254	899	530	686	632	923	689	727	835	848	1028	784	575	847	430	769	839	884	811	995	911	918	751	708	306	672	966	741	834	734	646	869	879
ENSG00000090097	130	206	10	11	26	18	151	81	1	127	73	141	88	121	75	0	3	21	23	107	57	3	130	126	145	2	137	8	92	8	15	5	17	98	22	11	2	3	8	8	48	118	6	6	3	1	5	9	2
ENSG00000090104	6123	252	353	20	749	44	2389	92	44	851	395	1053	549	1312	420	0	5	1040	177	1825	249	106	1209	5148	280	17	1374	9	732	4	138	5	462	931	3547	205	32	11	3	6	2929	149	87	34	11	3	1	2	43
ENSG00000090238	161	994	898	1395	1032	322	795	533	412	573	460	1097	330	1156	537	0	489	1083	633	555	558	521	798	189	713	469	806	621	663	713	552	656	997	878	277	638	712	626	830	775	50	796	546	736	968	840	761	1050	736
ENSG00000090263	1074	265	271	221	305	136	535	260	241	387	88	541	188	587	202	0	46	920	152	892	171	221	468	853	191	267	557	300	533	220	283	308	409	594	1251	250	303	355	300	279	944	188	330	180	314	265	189	295	218
ENSG00000090266	1333	737	388	472	553	400	834	650	714	518	439	618	567	641	491	0	155	1149	452	1059	365	1126	776	1221	749	949	753	976	645	886	421	1070	552	819	1419	1302	1132	1192	1019	975	1093	467	1000	882	901	888	679	969	842
ENSG00000090273	2026	1080	641	561	635	433	1682	651	1035	1110	636	1076	883	1154	794	2	189	1084	572	1190	597	1192	1482	1981	1149	1006	1814	1079	831	826	429	833	813	1182	1583	1132	1047	1105	794	853	1103	724	1123	821	964	1012	709	954	1025
ENSG00000090316	786	946	748	911	838	475	1143	748	1003	859	615	1042	594	1189	613	0	291	1410	607	998	628	1115	1074	878	952	1256	1356	1271	856	1129	797	1088	1156	1150	925	1323	1567	1481	1318	1067	500	750	1383	1039	1638	1332	1165	1504	1526
ENSG00000090339	955	624	111	285	218	929	1918	1743	3529	429	701	377	1120	374	974	0	35	179	610	927	1250	1704	874	850	548	5192	1114	4742	482	2566	61	3946	234	1797	266	1843	5901	5234	2915	3996	381	415	4363	1476	6005	5905	3066	5626	4396
ENSG00000090372	665	796	384	487	562	313	914	534	1045	601	470	591	558	769	538	0	137	639	496	581	549	1237	623	639	819	1023	805	1087	451	727	273	785	519	691	521	1294	1031	1134	760	809	304	648	1126	1024	976	1045	589	1010	1121
ENSG00000090376	16	34	14	21	7	13	10	68	3391	6	81	9	97	8	70	0	28	10	70	8	115	1554	21	14	34	4295	19	3777	10	3698	15	3908	15	22	10	1867	5413	4364	3878	4007	15	30	4601	1727	6273	4701	3454	5537	5232
ENSG00000090382	67	185	79	403	16	251	7	341	62653	8	1881	8	1746	16	1585	0	901	7	2454	8	2467	98052	21	39	165	61823	22	45316	24	51457	5	70900	18	16	76	132892	82090	68240	91462	94216	35	203	87859	237289	195074	186563	133369	236912	162704
ENSG00000090402	0	2	4	2	5	3	0	6	0	1	5	4	5	0	7	0	24	2	0	0	1	0	3	2	2	1	0	0	9	8	4	1	1	0	0	0	1	0	1	0	0	2	2	0	0	0	1	0	0
ENSG00000090432	427	410	160	178	221	155	546	298	764	210	292	313	353	370	249	0	75	357	250	370	314	960	430	462	449	816	436	798	306	521	161	672	321	483	297	784	688	755	486	556	261	366	738	674	793	783	512	682	896
ENSG00000090447	251	128	89	43	61	19	218	36	66	220	64	192	48	197	37	0	36	89	22	121	42	102	211	283	98	84	306	89	117	53	59	58	63	148	77	117	86	105	61	72	125	64	105	66	85	83	26	60	102
ENSG00000090470	489	615	439	335	508	268	688	335	265	396	277	518	293	590	259	1	119	681	297	490	288	433	556	553	439	305	657	355	414	325	300	300	526	505	490	499	337	349	320	300	279	372	311	412	402	373	316	391	398
ENSG00000090487	978	461	521	332	626	238	1029	513	3744	557	368	675	428	898	458	1	149	929	368	859	406	4136	830	995	581	4345	946	3451	607	2097	407	2973	753	849	972	4789	5192	4019	2663	3204	659	442	4869	4216	5309	3304	1979	3794	4925
ENSG00000090512	0	0	0	0	0	0	0	0	0	1	0	0	0	0	0	0	4	0	0	0	0	0	0	0	0	0	0	0	0	0	0	0	0	0	0	0	0	0	0	0	0	0	0	0	0	0	0	0	0
ENSG00000090520	2444	1957	601	1018	733	886	2259	1462	1510	1023	875	996	1392	1148	1134	1	230	1016	891	1858	1043	2002	1548	2326	1931	1993	1701	1550	947	891	376	1281	648	1500	1527	1916	2120	1755	913	1167	1454	1483	1834	1358	1689	1380	792	1345	1809
ENSG00000090530	3	18	23	9	3	0	3	0	2	2	3	0	5	2	9	0	12	0	4	1	3	1	7	3	2	0	0	1	8	1	2	0	1	0	0	0	0	1	1	2	1	4	2	0	1	3	3	0	1
ENSG00000090534	0	0	0	0	0	0	0	0	0	6	0	0	0	0	0	0	0	0	2	0	0	0	0	0	0	0	0	0	0	0	0	0	0	0	0	0	0	0	0	0	0	0	0	0	0	0	0	0	0
ENSG00000090539	0	0	1	2	0	0	0	0	0	0	0	0	5	0	0	0	10	0	0	0	0	0	4	0	0	0	0	0	0	0	0	1	0	0	0	8	2	1	0	3	0	1	4	0	0	0	0	0	0
ENSG00000090554	878	574	78	51	130	90	737	317	30	1014	391	882	534	767	333	1	22	304	186	955	253	32	956	864	564	36	1152	38	440	8	49	16	172	763	267	29	43	23	8	11	304	331	27	18	37	32	4	15	24
ENSG00000090565	331	655	874	569	772	281	645	292	111	419	277	511	297	617	358	0	245	821	450	364	277	168	467	341	549	129	521	225	387	230	636	232	791	462	441	161	173	213	211	204	185	440	134	146	139	216	215	268	169
ENSG00000090581	297	451	677	831	677	338	585	387	1681	327	267	458	336	710	340	1	290	1072	391	498	340	2137	515	359	586	1668	470	1985	379	2897	555	2819	689	580	595	2699	1997	2347	3883	3050	235	420	2198	2021	1997	1884	2786	3124	2004
ENSG00000090612	527	281	105	129	212	89	315	242	318	225	165	334	215	475	215	1	45	390	200	344	197	330	459	567	328	388	444	304	355	161	83	258	264	463	380	263	398	303	107	198	239	223	298	287	304	258	99	251	327
ENSG00000090615	1373	2291	1528	1673	1500	916	1848	1265	1400	1557	1018	1600	1133	1703	1158	3	543	1772	1431	1362	1255	1692	1606	1465	1736	1267	1890	1141	1024	973	1088	1058	1508	1768	1391	1683	1239	1156	898	985	543	1700	1559	1319	1215	1084	819	1149	1412
ENSG00000090621	2943	1444	2009	1463	1889	814	2735	915	3060	2024	908	2344	1158	2564	1109	4	672	2804	1262	1934	1105	4197	2696	3100	1396	3753	3332	4028	1716	7599	1352	6054	2333	2349	3157	5244	4201	4237	9054	5829	1423	1186	3431	7316	5692	4700	10135	10225	4013
ENSG00000090659	0	0	6	0	0	2	0	0	444	2	2	0	0	0	0	0	3	0	2	0	2	208	0	0	1	415	1	57	0	3	1	12	0	0	2	291	721	82	3	8	0	0	888	221	1206	76	3	22	1164
ENSG00000090661	220	513	41	226	99	243	244	403	16	159	296	166	370	170	301	0	45	91	217	155	253	88	313	232	494	28	337	63	202	14	63	29	180	277	107	155	61	83	21	47	139	384	28	196	113	118	31	79	61
ENSG00000090674	83	189	196	265	134	64	230	162	1124	70	117	71	106	164	142	0	134	187	136	132	149	1558	150	111	115	1073	176	1179	127	1119	118	1085	130	156	125	1595	1232	1160	1254	1021	50	130	1357	1491	1166	1128	1144	1287	1582
ENSG00000090686	1183	1435	1743	1476	1724	724	1497	1027	1438	983	612	1267	699	1730	725	1	395	1933	949	1258	807	1819	1271	1097	1337	1527	1266	1585	864	1705	1071	1636	1637	1419	1355	2000	1732	1705	1652	1500	517	1021	1693	1856	1741	1720	1387	1923	1903
ENSG00000090776	152	119	75	93	123	52	128	79	80	56	61	89	67	123	66	0	44	184	73	109	90	107	123	141	68	63	119	79	92	100	82	116	107	121	159	197	95	78	141	125	87	78	87	107	94	79	107	154	74
ENSG00000090857	736	1414	1117	911	1210	463	1175	690	1098	720	624	953	659	1037	770	1	400	993	857	629	814	1447	1196	851	1141	1220	1308	1190	716	1016	791	1177	1230	1165	542	1192	1030	965	707	813	242	947	929	1379	1345	1167	897	1341	1392
ENSG00000090861	3429	4467	2082	3981	1920	2084	3603	4491	3000	2395	2178	2681	2651	2959	2861	4	834	3039	3165	2829	2966	2277	3963	3516	4496	2282	4782	2334	2826	1925	1932	1700	2808	4769	2879	1874	1904	2108	1605	1510	1534	3576	3326	1373	1716	1540	1400	1687	2929
ENSG00000090863	999	2176	1854	2048	1829	1050	1767	1547	2181	1347	933	1653	1070	1875	1145	2	528	2397	1362	1193	1008	2551	1517	1111	2088	2811	1759	2138	1061	2546	1156	2565	1941	1423	1265	3269	3539	2854	3085	3070	386	1611	2951	2315	3603	2396	2616	3490	2717
ENSG00000090889	23	12	4	0	6	0	11	5	0	40	12	29	22	12	12	0	19	8	4	10	5	1	12	24	11	1	22	0	0	3	6	1	0	8	13	0	0	4	2	1	10	10	1	0	1	1	3	3	0
ENSG00000090905	1167	1309	1140	787	1354	435	1511	841	897	1121	577	1518	659	1646	813	1	293	1530	837	1185	835	1170	1464	1033	1100	993	1514	905	748	783	1041	819	1442	1431	1080	1256	1108	1017	779	812	425	909	1006	971	1045	898	637	1053	1072
ENSG00000090920	23	241	150	93	203	67	224	112	2	961	138	1328	174	779	144	0	17	624	54	390	89	1	748	44	203	0	907	1	309	0	98	2	168	284	20	3	0	0	1	0	4	148	0	0	1	0	0	1	0
ENSG00000090924	161	562	62	107	97	136	326	250	53	198	291	174	330	196	286	0	49	89	157	183	177	119	307	169	485	211	392	91	139	35	47	36	99	265	103	132	249	90	38	35	61	278	94	154	436	119	47	54	155
ENSG00000090932	23	3	2	0	0	0	17	0	0	24	0	8	1	6	5	0	2	3	1	11	0	0	12	17	6	0	22	0	13	0	0	1	1	7	1	0	0	0	0	0	22	0	0	0	0	0	0	0	0
ENSG00000090971	74	33	7	39	23	9	60	17	24	28	19	51	32	42	26	0	1	33	14	62	13	20	45	51	19	17	71	20	29	26	16	29	19	47	35	29	40	38	39	30	84	19	24	34	29	26	49	44	34
ENSG00000090975	133	429	16	26	27	97	50	293	3	111	85	135	151	92	167	0	27	43	55	48	113	12	86	103	305	0	148	1	35	1	13	1	18	52	44	6	0	0	0	2	16	314	2	5	2	1	1	0	3
ENSG00000090989	920	736	703	606	876	356	806	536	1197	582	308	920	414	996	440	1	165	1183	424	797	487	1618	865	861	697	1338	884	1223	509	1306	590	1302	877	858	1020	2089	1791	1446	1350	1249	374	558	1569	1662	1763	1365	1208	1607	1448
ENSG00000091009	1648	920	638	628	897	389	1356	690	586	825	485	1107	528	1151	593	0	199	1252	602	1123	627	633	1184	1531	1026	643	1343	594	702	473	540	509	870	1029	1406	755	745	654	531	593	651	652	763	546	687	610	456	729	716
ENSG00000091010	0	0	2	0	0	0	0	0	0	0	0	2	1	1	0	0	0	0	0	1	1	0	1	0	1	1	0	0	0	0	0	2	1	0	3	0	2	0	2	0	0	1	1	0	0	0	0	0	1
ENSG00000091039	1749	2237	1667	2073	1759	817	2013	1350	2613	1211	965	1840	1120	2353	1157	0	669	2643	1668	1808	1112	2747	1648	1563	2279	2151	1686	2164	1183	3132	1452	2573	1850	1555	2121	3120	2392	2406	2786	2307	767	1783	2506	2914	2323	2276	2574	2956	2668
ENSG00000091073	69	144	119	74	131	35	164	96	709	137	75	106	68	144	77	0	20	138	78	109	81	399	112	123	112	993	145	760	68	289	55	459	120	107	105	387	718	599	227	299	26	100	738	321	922	719	215	454	830
ENSG00000091106	11	16	17	13	13	3	14	21	460	5	30	8	34	6	22	0	6	18	11	3	18	1298	13	18	22	764	10	252	8	35	8	62	3	6	7	1392	1036	400	25	112	0	17	628	1138	999	221	25	109	504
ENSG00000091127	830	220	235	172	281	171	471	194	241	404	141	283	183	359	141	2	61	351	205	355	155	240	402	756	167	252	532	392	255	407	139	378	246	340	676	245	273	430	380	369	357	128	315	130	184	278	237	400	264
ENSG00000091128	0	8	2	2	2	0	0	0	0	2	0	0	0	0	3	0	15	0	1	0	0	0	0	0	1	0	0	0	3	0	2	0	0	0	0	0	1	2	0	0	2	2	1	0	1	0	0	0	0
ENSG00000091129	2	2	10	1	9	0	15	3	2	53	5	69	0	57	0	0	10	19	9	12	0	3	68	2	6	3	90	0	16	1	28	1	38	32	0	1	1	0	1	0	1	0	5	5	0	0	0	3	0
ENSG00000091136	6	18	23	28	13	10	15	12	18	14	6	12	6	9	6	0	31	2	13	4	9	10	14	8	17	52	3	12	4	8	8	19	9	8	4	4	37	9	7	9	1	2	16	5	39	7	6	9	11
ENSG00000091137	12	6	5	7	7	4	5	6	3	3	1	6	2	3	9	0	9	3	0	0	1	8	14	21	4	3	8	8	6	16	7	12	3	0	5	7	6	6	21	17	5	0	12	6	9	8	12	16	6
ENSG00000091138	2	0	10	3	5	2	5	6	0	2	2	1	2	7	2	0	15	2	3	0	2	0	10	1	3	0	4	0	1	0	0	1	1	3	2	0	0	1	1	1	0	4	1	0	0	0	1	1	0
ENSG00000091140	2234	902	673	629	781	437	1469	877	1945	1016	538	1099	783	1263	732	2	171	1512	571	1423	605	2110	1501	1834	886	2403	1614	2088	935	1555	535	1894	972	1261	2154	2390	2908	2515	1631	1879	1233	707	2235	1573	2209	1876	1249	2024	1881
ENSG00000091157	575	638	541	469	606	391	807	477	965	388	216	599	376	714	309	0	61	865	412	604	255	1276	673	629	597	1062	705	965	450	738	343	899	622	663	754	1363	1195	1097	815	918	263	466	1171	1080	1096	999	720	1171	1286
ENSG00000091164	2109	866	502	490	517	327	1227	681	1466	843	453	828	675	1080	510	0	190	939	447	1177	557	1459	1094	1748	779	1516	1221	1458	743	1102	439	1207	666	1063	1688	1590	1593	1503	1100	1173	1451	526	1834	1057	1413	1148	840	1147	1404
ENSG00000091181	9	0	4	1	1	1	0	1	0	3	0	5	1	0	2	0	16	0	2	0	2	0	0	8	0	0	0	0	0	0	3	0	0	1	0	0	0	0	0	0	0	5	1	0	0	0	0	0	0
ENSG00000091262	8	10	12	8	4	7	3	7	21	11	6	6	3	6	2	0	4	1	8	5	5	13	3	5	7	23	6	37	11	19	5	15	11	4	1	11	17	5	8	11	3	4	24	4	18	6	3	5	17
ENSG00000091317	2619	2542	795	1493	1042	1451	1907	2020	6643	929	1457	1171	1683	1515	1525	0	465	1545	1553	1659	1615	5128	1836	2321	2206	6332	1975	6119	1304	4509	641	5856	1263	1784	2060	7184	7640	7598	5903	6762	1336	1821	8665	4797	6424	6476	4893	8009	6997
ENSG00000091409	921	644	475	773	485	347	440	386	605	750	242	1109	216	1285	315	3	160	1198	358	791	188	1696	665	737	557	701	698	660	429	303	491	461	699	614	712	3283	733	1113	453	600	182	495	1440	895	618	548	285	471	555
ENSG00000091428	7	8	54	11	5	8	7	10	5	18	13	17	11	6	15	0	32	8	11	13	14	9	28	15	25	5	10	4	22	1	22	3	7	6	6	4	1	4	2	4	5	8	2	1	4	2	2	1	2
ENSG00000091436	295	119	102	54	86	56	574	162	712	235	182	158	222	223	153	0	43	140	119	367	231	960	282	230	127	594	335	611	161	416	71	572	123	356	79	1270	863	900	606	691	122	85	1060	1207	894	875	573	806	1117
ENSG00000091482	0	0	0	0	0	0	0	0	0	0	0	1	0	0	0	0	5	0	0	0	0	0	0	0	0	0	0	0	0	0	0	0	0	0	0	0	0	0	0	0	0	0	0	0	0	0	0	0	0
ENSG00000091483	1492	488	388	282	487	223	1087	401	1226	696	241	657	407	848	281	2	89	758	274	902	290	1290	981	1349	516	1238	955	1232	609	943	287	1239	511	764	1153	1636	1328	1540	971	1269	920	349	1556	993	1004	1132	748	1233	1363
ENSG00000091490	1002	1261	804	701	933	509	1351	1010	1141	843	834	1154	817	1087	847	2	246	1134	941	980	937	2406	1458	1011	1254	593	1446	1108	854	418	540	395	993	1496	656	1914	275	958	303	304	414	959	1429	1745	124	464	148	205	1019
ENSG00000091513	1	8	17	8	11	1	6	19	3	4	2	17	3	21	5	0	3	12	7	4	4	6	6	2	5	2	3	2	5	0	10	3	5	7	5	6	2	4	1	8	0	8	8	5	1	5	4	2	5
ENSG00000091527	6171	4255	3479	3765	3434	1731	5321	3182	4667	4008	2298	4737	2709	5493	2579	4	1306	5886	2617	4923	2503	5832	5156	6180	4107	5216	5866	4474	3385	3447	2666	3766	3944	4520	5240	7658	5776	5369	4410	3884	3138	3116	6141	5099	5094	4077	3088	4497	5328
ENSG00000091536	8	8	16	25	19	1	9	4	7	9	2	17	13	8	7	0	26	16	9	7	2	16	6	10	17	13	8	10	8	7	8	4	12	14	5	16	2	5	2	13	1	14	13	10	14	9	8	7	11
ENSG00000091542	912	952	1050	792	1082	345	1440	626	882	836	427	939	583	1194	553	1	314	1460	735	939	600	1173	1046	1036	751	864	1227	834	909	1016	825	945	1186	1085	936	1169	858	855	1039	815	513	700	973	1109	1082	970	911	1172	1083
ENSG00000091583	0	6	9	1	0	1	3	4	0	0	1	2	4	0	7	0	5	0	5	0	0	1	1	0	1	0	3	0	2	3	3	0	2	0	0	0	1	0	0	0	0	0	0	0	0	0	0	0	0
ENSG00000091592	770	1909	1694	2457	2139	961	1563	1234	235	2051	801	3169	792	2717	1011	2	565	2469	1145	1405	793	477	2027	755	1542	184	2244	291	1173	191	1319	287	2009	1998	618	605	283	422	328	448	179	1317	441	733	340	554	329	584	512
ENSG00000091622	7	13	9	1	3	1	6	4	10	12	2	11	6	8	9	0	8	7	1	21	0	9	13	11	0	10	22	8	18	4	2	5	4	18	2	29	5	4	4	0	3	6	7	11	9	3	2	2	2
ENSG00000091640	770	533	357	305	476	259	1136	564	1138	456	285	585	353	802	340	0	57	981	361	1168	391	1005	668	748	562	923	723	1031	618	685	228	814	535	1018	953	985	964	1031	785	792	699	376	1488	774	953	864	510	809	1390
ENSG00000091651	189	102	19	8	43	18	103	50	5	143	47	86	64	93	27	0	22	38	31	95	42	19	127	229	86	12	153	35	39	48	25	31	25	53	83	31	29	51	43	43	105	33	21	16	20	27	41	52	16
ENSG00000091656	14	53	52	33	16	9	13	15	6	8	44	23	23	0	48	0	46	7	23	9	40	2	28	21	45	6	8	5	22	7	30	8	25	2	0	2	1	3	12	1	10	9	5	1	2	2	5	4	1
ENSG00000091664	0	4	0	0	0	0	0	0	0	0	0	0	0	0	0	0	0	0	1	0	0	0	0	0	0	0	0	0	0	0	0	0	0	0	0	0	0	0	0	0	0	0	0	0	0	0	0	0	0
ENSG00000091704	0	0	0	1	0	0	0	0	0	0	0	0	0	0	0	0	1	2	0	0	0	0	0	0	0	0	0	0	0	0	0	0	0	0	0	0	0	0	0	0	0	0	0	0	0	0	0	0	0
ENSG00000091732	271	190	80	44	108	52	253	103	206	170	78	165	113	203	65	0	26	171	37	205	79	268	267	282	171	202	291	173	151	63	42	109	121	247	188	227	224	195	76	121	128	122	232	164	206	158	56	128	186
ENSG00000091831	46	34	19	22	33	11	52	24	22	56	17	60	35	62	23	0	21	20	26	47	16	33	55	42	32	31	44	15	16	4	12	3	18	36	10	37	50	15	3	7	3	24	30	23	40	14	8	5	21
ENSG00000091844	17	107	58	89	20	58	15	50	17	22	9	39	39	35	39	0	20	42	37	10	21	14	22	17	135	9	24	21	24	24	31	6	44	21	12	13	12	10	36	10	3	102	20	13	10	14	32	23	16
ENSG00000091879	9	27	10	4	9	3	6	14	4	12	10	5	10	6	13	0	16	2	17	3	11	3	7	10	16	2	1	1	5	4	10	2	10	4	2	3	5	4	2	3	2	10	4	3	9	6	2	7	8
ENSG00000091947	225	185	50	32	132	49	320	146	284	184	68	264	91	307	129	0	8	243	98	280	121	340	230	266	152	344	249	306	223	82	38	158	155	283	154	381	363	317	95	189	243	122	377	318	340	277	79	218	394
ENSG00000091972	326	1	44	4	61	1	71	11	1	45	3	64	6	42	2	0	7	65	1	67	15	0	45	257	7	0	62	0	44	0	27	1	41	79	1048	2	1	0	1	0	231	7	1	1	0	1	1	1	1
ENSG00000091986	0	4	3	0	3	1	4	0	0	3	6	5	11	2	0	0	14	0	4	4	0	0	6	0	8	0	1	0	1	0	2	2	1	0	1	0	0	0	0	0	0	0	2	0	2	0	0	0	0
ENSG00000092009	0	0	0	0	0	0	1	2	0	0	0	0	0	0	0	0	4	0	0	4	2	0	0	2	0	0	0	0	0	0	0	0	0	1	0	0	0	0	0	0	0	0	0	0	0	1	0	0	0
ENSG00000092010	7399	3610	2504	2083	3229	1855	5767	3122	2035	4039	2084	4535	2925	5919	2480	3	514	5830	2219	5618	2137	1913	5300	6905	3434	2518	5529	2337	3827	2339	1786	2470	3765	5081	6472	2023	2851	2465	2436	2155	4083	2486	2593	1286	2330	2282	2078	2650	2066
ENSG00000092020	1106	779	279	438	449	352	710	669	715	434	361	606	434	671	373	0	104	479	327	633	406	873	676	1016	680	777	702	597	474	528	224	585	417	611	733	936	852	738	499	603	674	512	816	929	873	637	394	710	767
ENSG00000092036	211	122	67	32	98	32	175	87	290	156	38	168	68	241	56	0	10	151	38	160	51	447	139	178	117	344	164	333	110	272	25	326	71	145	149	585	420	384	319	453	73	65	410	340	379	251	185	327	241
ENSG00000092051	6	6	6	1	4	2	3	2	5	9	2	1	0	1	4	0	5	1	0	2	1	53	4	2	6	7	4	6	0	2	0	3	0	4	0	53	4	8	5	0	2	3	7	30	3	2	1	4	4
ENSG00000092054	4	5	5	6	0	1	2	0	0	2	2	2	0	0	4	0	11	1	5	1	5	1	2	2	7	0	1	0	0	2	3	0	1	0	0	0	0	0	1	0	2	1	0	0	0	0	0	0	0
ENSG00000092067	2	2	1	8	0	3	4	6	23	3	23	5	20	8	21	0	6	5	31	5	19	56	5	6	3	34	2	6	0	2	3	0	1	4	5	98	29	8	7	1	0	5	22	79	29	12	1	8	41
ENSG00000092068	3	25	24	0	20	7	40	15	40	11	15	10	10	7	13	0	10	19	16	48	16	156	9	5	3	90	7	45	8	218	11	82	13	68	2	374	122	63	365	96	1	13	87	139	87	39	220	86	77
ENSG00000092094	725	674	644	676	637	352	711	570	421	586	350	792	407	890	410	0	299	1034	489	698	446	571	800	663	493	430	952	484	543	539	664	563	874	763	789	737	602	615	658	615	401	452	608	565	474	565	627	766	661
ENSG00000092096	61	0	96	12	69	1	31	3	0	44	11	75	0	99	6	0	10	187	13	25	12	0	48	54	5	1	72	0	65	0	82	0	115	56	87	1	0	0	1	1	38	1	0	0	0	1	1	0	0
ENSG00000092098	724	1112	730	871	726	385	1218	810	491	878	510	966	570	1089	590	0	284	1125	578	1045	687	604	946	831	914	538	1158	548	728	480	468	533	860	1115	862	763	636	536	543	496	379	705	567	586	553	588	479	651	508
ENSG00000092108	1632	815	561	446	667	390	1092	596	1348	629	423	771	531	901	437	1	155	1117	450	1109	438	1649	855	1353	768	1624	903	1405	599	1257	439	1285	623	886	1619	1381	1662	1337	1069	1049	929	637	1325	1110	1308	1010	793	1228	1261
ENSG00000092140	611	503	428	360	431	194	404	312	421	283	233	388	217	503	258	1	136	419	277	406	252	486	509	516	478	417	460	426	246	445	358	376	414	398	460	445	472	462	441	399	202	381	449	430	415	393	427	482	401
ENSG00000092148	2169	2748	1731	1627	1880	983	2410	1824	2623	1653	1040	2192	1329	2899	1320	2	598	2781	1373	2017	1547	4021	2370	2088	2666	2337	2281	2371	1635	2705	1419	2403	2055	2287	1919	4057	2434	2633	2409	2162	842	1862	3031	3958	2349	2382	2265	2701	2654
ENSG00000092199	17461	4854	5330	4881	5504	2506	9295	4553	5623	5891	2961	7853	3937	8572	3561	8	1840	11386	3677	10497	3917	5707	8053	16102	4884	6619	9104	6292	6541	5657	5112	5987	6092	8008	13970	7071	7978	7340	6337	5926	12569	3814	7109	5135	6747	5758	4953	6634	5991
ENSG00000092200	14	22	14	3	17	2	8	11	3	9	8	15	9	4	11	0	13	8	4	14	7	8	15	8	23	6	4	8	7	5	7	7	11	6	1	49	46	20	13	23	4	10	29	20	47	14	15	14	15
ENSG00000092201	4663	2465	1851	1905	2315	1149	3826	2076	1529	2851	1301	3041	1692	3471	1629	0	514	3342	1677	2941	1803	1772	3701	4285	2527	1358	4091	1464	2253	1818	1344	1621	2606	3146	3484	1990	1654	1614	1746	1610	2039	1761	1697	1626	1508	1492	1609	1927	1687
ENSG00000092203	1357	1196	1065	913	1147	597	1460	840	811	768	602	1049	673	1371	673	1	327	1768	770	1168	656	1102	1237	1363	1066	897	1374	893	937	902	761	894	1202	1201	1656	1232	955	957	927	851	728	857	1118	1119	1071	924	741	1139	1041
ENSG00000092208	303	134	91	91	116	39	198	105	112	126	70	150	60	177	82	0	35	243	80	192	74	108	152	250	121	101	152	122	147	134	104	136	129	174	281	124	97	138	147	125	198	69	142	91	114	119	119	135	114
ENSG00000092295	26	44	15	13	29	22	29	26	20	23	27	51	17	68	28	0	17	23	14	29	17	24	48	26	26	29	48	17	37	6	18	11	28	53	6	37	35	20	6	12	8	19	38	29	26	12	3	18	37
ENSG00000092330	1188	1391	1232	1812	1509	983	1709	1351	1054	908	717	1082	896	1582	1024	0	400	2130	1277	1276	811	1558	1179	1260	1319	1192	1437	1288	1137	1280	858	1309	1572	1402	1863	1800	1464	1370	1505	1413	745	995	1449	1548	1556	1541	1134	1713	1484
ENSG00000092345	6	1	8	6	0	0	0	6	2	2	2	2	2	1	1	0	8	1	4	3	0	1	2	5	0	2	0	2	2	0	7	0	1	0	0	0	2	0	1	0	4	7	1	1	0	0	0	0	0
ENSG00000092377	0	2	5	5	2	3	1	5	2	0	2	0	0	0	6	0	6	0	1	7	2	0	3	10	1	2	0	1	0	0	1	1	3	0	0	0	0	0	0	0	0	1	2	0	0	1	2	0	2
ENSG00000092421	46	70	90	51	61	59	53	43	41	49	29	42	42	64	35	0	38	64	57	53	36	54	73	32	71	52	54	46	79	32	66	34	61	61	26	56	44	47	39	42	15	62	40	60	57	73	26	36	70
ENSG00000092439	3284	3221	2626	2767	2577	1416	3008	2403	2059	1716	1267	2150	1284	2994	1551	2	711	3350	1974	2662	1690	2484	2732	2584	2858	1897	2574	1981	1699	2095	2010	1920	2706	2871	3000	2197	1660	1783	1811	1557	1096	2356	1910	2015	1662	1693	1678	2158	2076
ENSG00000092445	13	2	5	1	1	2	5	2	0	5	5	3	2	3	3	0	15	4	1	5	6	8	10	20	2	2	9	5	5	2	7	1	6	12	12	11	4	1	2	2	12	12	5	4	1	2	4	6	7
ENSG00000092470	465	473	79	38	140	60	356	281	109	363	158	364	280	329	161	0	22	142	109	280	151	116	383	602	454	63	446	99	181	35	35	53	97	264	179	91	61	63	52	51	223	213	99	93	70	93	31	41	98
ENSG00000092529	82	104	196	88	152	37	246	117	172	235	56	321	75	203	73	1	34	168	54	182	57	267	152	110	86	202	258	130	83	187	117	155	130	244	76	316	241	162	231	184	20	61	238	316	252	133	126	205	252
ENSG00000092531	1065	1086	696	850	917	542	1330	923	2870	657	516	1021	616	1101	667	0	204	1287	704	1143	712	3134	1017	1038	965	3315	1151	3016	829	2080	548	3032	994	1201	1187	3660	3905	3195	2463	3290	646	855	3683	2707	3212	3074	2100	4062	3422
ENSG00000092607	3	1	2	3	3	1	2	0	3	0	7	0	0	1	0	0	8	0	0	2	1	3	9	2	0	0	1	1	1	0	0	0	5	0	0	0	0	0	1	0	0	2	0	0	0	0	0	0	1
ENSG00000092621	545	429	411	60	266	61	480	199	741	409	268	345	366	432	298	0	41	346	192	414	162	506	875	601	380	293	1032	482	550	140	265	37	372	710	296	253	68	185	94	37	261	256	961	132	46	80	68	16	411
ENSG00000092758	0	0	3	1	0	1	0	0	2	1	0	1	0	0	2	0	14	3	0	0	0	1	2	0	0	4	4	2	0	0	2	0	0	2	0	1	1	2	0	0	0	2	1	1	1	0	0	0	0
ENSG00000092820	4503	3402	4575	3467	4282	1787	4486	2422	1818	3142	2264	4024	2376	5105	2656	10	1814	7239	3299	4051	2501	2836	4160	4596	3358	1591	4672	1747	3457	1099	3964	1173	5081	4269	6949	2424	1363	1836	1007	1227	2975	2642	1736	2006	1380	1661	991	1476	1877
ENSG00000092841	9912	5237	4585	5177	5242	3168	8953	6744	6646	3641	3326	5359	4711	6437	3886	10	1570	12157	3762	11235	3818	12766	5661	9256	6212	12618	6142	7390	5714	8588	4305	8893	5431	7940	14726	16866	16611	9896	9801	9048	10196	4263	10274	11391	15238	7783	7502	9224	9462
ENSG00000092847	518	774	547	436	635	316	839	488	1552	638	413	633	400	813	473	0	199	736	498	508	407	2113	718	581	737	1303	728	1333	492	1311	358	1600	639	633	572	2705	1420	1457	1662	1689	282	516	1806	1882	1310	1271	1066	1767	1617
ENSG00000092850	1	4	3	2	1	0	3	3	2	1	1	1	0	5	0	0	6	0	3	0	0	0	0	0	2	0	2	0	2	0	0	2	2	0	3	3	1	0	0	0	0	5	2	1	0	0	2	0	0
ENSG00000092853	267	241	130	112	109	84	180	109	28	246	79	144	174	147	80	0	66	113	90	129	92	42	152	255	280	16	186	58	54	195	119	152	103	76	140	41	23	36	260	154	117	119	28	17	18	72	192	194	31
ENSG00000092871	699	1139	603	722	694	420	1202	868	756	587	538	788	612	853	637	1	297	836	725	827	752	654	819	709	853	713	911	651	634	374	391	481	717	1051	458	694	739	579	438	491	357	798	755	575	838	605	342	720	852
ENSG00000092929	891	2479	289	727	653	688	1950	1989	1271	1535	1077	1488	1392	1255	1162	0	130	624	753	1098	1181	1608	1576	942	2246	1607	1973	1137	857	260	180	640	464	1518	351	1747	1934	1315	232	652	374	1808	1912	1111	1815	1181	187	665	1561
ENSG00000092931	318	262	242	213	325	107	351	206	561	246	146	260	182	364	175	1	59	380	137	255	175	692	313	276	212	638	304	607	198	459	197	596	274	284	264	742	692	701	512	591	161	186	710	607	649	619	388	679	716
ENSG00000092964	57	227	164	110	138	61	225	130	3075	111	86	142	147	138	110	0	68	138	81	134	101	2110	160	93	214	3572	119	3168	116	1651	117	2640	143	142	118	3171	4240	4168	2292	3237	43	143	4192	1966	3882	3712	2093	4073	3495
ENSG00000092969	9	14	37	25	17	6	12	8	1	7	15	7	12	2	15	0	22	2	46	13	11	5	24	16	25	2	4	3	25	5	24	1	11	3	3	5	7	6	4	2	3	15	2	6	6	2	3	2	7
ENSG00000092978	335	191	140	98	165	78	275	166	164	157	88	231	131	283	109	0	54	294	92	241	130	232	219	249	211	210	250	201	148	167	85	176	184	252	260	254	219	250	168	198	157	127	231	174	243	219	137	210	196
ENSG00000093000	2473	1812	1142	1230	1411	743	2302	1435	1015	1499	870	1796	1086	2141	1071	3	430	1901	1065	1724	1102	1189	1975	2322	1697	1085	2147	1144	1148	1061	842	1072	1519	1796	1872	1270	1259	1153	1184	1147	1003	1405	964	1106	1291	1125	1008	1407	1032
ENSG00000093009	229	128	3	7	10	12	112	61	4	254	54	145	133	119	54	0	5	12	6	76	33	1	158	245	114	3	205	2	56	2	5	6	4	29	33	5	4	1	4	3	100	48	4	0	3	0	1	4	1
ENSG00000093010	310	394	100	139	179	131	600	314	1967	339	200	342	280	394	283	0	34	265	170	336	232	2624	374	349	466	2427	495	1854	243	613	46	1170	169	382	204	2289	2252	1636	618	1059	257	372	2113	1804	2142	1395	501	1150	2263
ENSG00000093072	183	603	577	564	690	302	732	525	5395	730	240	1256	306	1162	335	0	109	1101	313	695	245	13433	776	221	574	9071	882	7116	421	3714	392	6102	770	796	199	31336	18402	16104	8779	11674	48	407	15639	23408	17718	12404	7019	13253	13956
ENSG00000093134	0	4	1	0	7	0	7	0	6	3	3	4	3	5	4	0	8	4	2	3	2	1	1	0	1	23	2	9	0	2	0	2	0	5	0	6	54	7	1	0	3	8	4	2	114	10	1	1	5
ENSG00000093144	2498	902	585	645	655	389	1294	753	1850	891	461	1066	695	1402	563	0	100	1360	457	1479	558	2271	1332	1981	781	1646	1283	1859	956	1316	513	1553	846	1155	1974	2756	1842	2189	1505	1663	1457	585	2054	2223	1501	1638	1179	1753	2011
ENSG00000093167	304	560	386	413	365	228	549	420	963	266	267	319	315	384	327	3	103	465	350	419	385	684	410	301	468	760	403	754	251	666	279	753	410	389	631	707	943	807	642	670	227	385	1047	615	906	795	597	928	1007
ENSG00000093183	667	1043	562	363	644	308	705	439	782	540	423	756	450	939	439	0	182	794	401	655	448	1426	770	712	745	985	884	978	513	518	356	694	735	771	615	1484	1010	1054	561	604	335	652	964	1419	1026	1032	516	830	952
[truncated: 18,168 more rows]
[truncated: 23 more columns]
