# Supplementary material for: Dissecting the Role of BET Bromodomain Proteins BRD2 and BRD4 in Human NK Cell Function
Source: Front Immunol. 2021 Feb 26;12:626255. doi: 10.3389/fimmu.2021.626255 (PMC7953504; doi:10.3389/fimmu.2021.626255)
Supplement: Supplementary file 2 [file DataSheet_2.csv]

	sample_name	cell	treatment	donor
i1_CD4_D3_V_S1_hisat	i1_CD4_D3_V_S1_hisat	CD4	Vehicle	3
i1_NK_D1_V_S24_hisat	i1_NK_D1_V_S24_hisat	NK	Vehicle	1
i10_CD8_D1_JQ1_S2_hisat	i10_CD8_D1_JQ1_S2_hisat	CD8	JQ1	1
i10_NK_D2_JQ1_S23_hisat	i10_NK_D2_JQ1_S23_hisat	NK	JQ1	2
i11_CD8_D1_AZ5153_S22_hisat	i11_CD8_D1_AZ5153_S22_hisat	CD8	AZ5153	1
i11_NK_D2_AZ5153_S20_hisat	i11_NK_D2_AZ5153_S20_hisat	NK	AZ5153	2
i12_CD8_D1_BRD9162_S21_hisat	i12_CD8_D1_BRD9162_S21_hisat	CD8	BRD9162	1
i12_NK_D2_BRD9162_S15_hisat	i12_NK_D2_BRD9162_S15_hisat	NK	BRD9162	2
i124_CD14_D1_BRD9162_S14_hisat	i124_CD14_D1_BRD9162_S14_hisat	CD14	BRD9162	1
i13_CD8_D2_V_S20_hisat	i13_CD8_D2_V_S20_hisat	CD8	Vehicle	2
i13_NK_D3_V_S7_hisat	i13_NK_D3_V_S7_hisat	NK	Vehicle	3
i14_CD8_D2_VS_S19_hisat	i14_CD8_D2_VS_S19_hisat	CD8	DMSO	2
i14_NK_D3_VS_S8_hisat	i14_NK_D3_VS_S8_hisat	NK	DMSO	3
i15_CD8_D2_iBRD9_S17_hisat	i15_CD8_D2_iBRD9_S17_hisat	CD8	iBRD9	2
i15_NK_D3_iBRD9_S9_hisat	i15_NK_D3_iBRD9_S9_hisat	NK	iBRD9	3
i16_CD8_D2_JQ1_S1_hisat	i16_CD8_D2_JQ1_S1_hisat	CD8	JQ1	2
i16_NK_D3_JQ1_S10_hisat	i16_NK_D3_JQ1_S10_hisat	NK	JQ1	3
i17_CD8_D2_AZ5153_S7_hisat	i17_CD8_D2_AZ5153_S7_hisat	CD8	AZ5153	2
i17_NK_D3_AZ5153_S11_hisat	i17_NK_D3_AZ5153_S11_hisat	NK	AZ5153	3
i18_CD8_D2_BRD9162_S3_hisat	i18_CD8_D2_BRD9162_S3_hisat	CD8	BRD9162	2
i18_NK_D3_BRD9162_S12_hisat	i18_NK_D3_BRD9162_S12_hisat	NK	BRD9162	3
i19_CD14_D1_V_S18_hisat	i19_CD14_D1_V_S18_hisat	CD14	Vehicle	1
i19_CD8_D3_V_S6_hisat	i19_CD8_D3_V_S6_hisat	CD8	Vehicle	3
i2_CD4_D3_VS_S2_hisat	i2_CD4_D3_VS_S2_hisat	CD4	DMSO	3
i2_NK_D1_VS_S8_hisat	i2_NK_D1_VS_S8_hisat	NK	DMSO	1
i20_CD14_D1_VS_S17_hisat	i20_CD14_D1_VS_S17_hisat	CD14	DMSO	1
i20_CD8_D3_VS_S16_hisat	i20_CD8_D3_VS_S16_hisat	CD8	DMSO	3
i21_CD14_D1_iBRD9_S6_hisat	i21_CD14_D1_iBRD9_S6_hisat	CD14	iBRD9	1
i21_CD8_D3_iBRD9_S11_hisat	i21_CD8_D3_iBRD9_S11_hisat	CD8	iBRD9	3
i22_CD14_D1_JQ1_S5_hisat	i22_CD14_D1_JQ1_S5_hisat	CD14	JQ1	1
i22_CD8_D3_JQ1_S15_hisat	i22_CD8_D3_JQ1_S15_hisat	CD8	JQ1	3
i23_CD14_D1_AZ5153_S4_hisat	i23_CD14_D1_AZ5153_S4_hisat	CD14	AZ5153	1
i23_CD8_D3_AZ5153_S4_hisat	i23_CD8_D3_AZ5153_S4_hisat	CD8	AZ5153	3
i24_CD8_D3_BRD9162_S9_hisat	i24_CD8_D3_BRD9162_S9_hisat	CD8	BRD9162	3
i247_CD4_D2_AZ5153_S23_hisat	i247_CD4_D2_AZ5153_S23_hisat	CD4	AZ5153	2
i25_CD14_D2_V_S13_hisat	i25_CD14_D2_V_S13_hisat	CD14	Vehicle	2
i26_CD14_D2_VS_S2_hisat	i26_CD14_D2_VS_S2_hisat	CD14	DMSO	2
i27_CD14_D2_iBRD9_S10_hisat	i27_CD14_D2_iBRD9_S10_hisat	CD14	iBRD9	2
i28_CD14_D2_JQ1_S12_hisat	i28_CD14_D2_JQ1_S12_hisat	CD14	JQ1	2
i29_CD14_D2_AZ5153_S7_hisat	i29_CD14_D2_AZ5153_S7_hisat	CD14	AZ5153	2
i3_CD4_D3_iBRD9_S3_hisat	i3_CD4_D3_iBRD9_S3_hisat	CD4	iBRD9	3
i3_NK_D1_iBRD9_S5_hisat	i3_NK_D1_iBRD9_S5_hisat	NK	iBRD9	1
i30_CD14_D2_BRD9162_S1_hisat	i30_CD14_D2_BRD9162_S1_hisat	CD14	BRD9162	2
i31_CD14_D3_V_S9_hisat	i31_CD14_D3_V_S9_hisat	CD14	Vehicle	3
i32_CD14_D3_VS_S11_hisat	i32_CD14_D3_VS_S11_hisat	CD14	DMSO	3
i33_CD14_D3_iBRD9_S3_hisat	i33_CD14_D3_iBRD9_S3_hisat	CD14	iBRD9	3
i34_CD14_D3_JQ1_S22_hisat	i34_CD14_D3_JQ1_S22_hisat	CD14	JQ1	3
i35_CD14_D3_AZ5153_S8_hisat	i35_CD14_D3_AZ5153_S8_hisat	CD14	AZ5153	3
i36_CD14_D3_BRD9162_S21_hisat	i36_CD14_D3_BRD9162_S21_hisat	CD14	BRD9162	3
i37_CD4_D1_V_S13_hisat	i37_CD4_D1_V_S13_hisat	CD4	Vehicle	1
i38_CD4_D1_VS_S14_hisat	i38_CD4_D1_VS_S14_hisat	CD4	DMSO	1
i39_CD4_D1_iBRD9_S15_hisat	i39_CD4_D1_iBRD9_S15_hisat	CD4	iBRD9	1
i4_CD4_D3_JQ1_S4_hisat	i4_CD4_D3_JQ1_S4_hisat	CD4	JQ1	3
i4_NK_D1_JQ1_S14_hisat	i4_NK_D1_JQ1_S14_hisat	NK	JQ1	1
i40_CD4_D1_JQ1_S16_hisat	i40_CD4_D1_JQ1_S16_hisat	CD4	JQ1	1
i41_CD4_D1_AZ5153_S17_hisat	i41_CD4_D1_AZ5153_S17_hisat	CD4	AZ5153	1
i42_CD4_D1_BRD9162_S18_hisat	i42_CD4_D1_BRD9162_S18_hisat	CD4	BRD9162	1
i43_CD4_D2_V_S19_hisat	i43_CD4_D2_V_S19_hisat	CD4	Vehicle	2
i44_CD4_D2_VS_S20_hisat	i44_CD4_D2_VS_S20_hisat	CD4	DMSO	2
i45_CD4_D2_iBRD9_S21_hisat	i45_CD4_D2_iBRD9_S21_hisat	CD4	iBRD9	2
i46_CD4_D2_JQ1_S22_hisat	i46_CD4_D2_JQ1_S22_hisat	CD4	JQ1	2
i48_CD4_D2_BRD9162_S24_hisat	i48_CD4_D2_BRD9162_S24_hisat	CD4	BRD9162	2
i5_CD4_D3_AZ5153_S5_hisat	i5_CD4_D3_AZ5153_S5_hisat	CD4	AZ5153	3
i5_NK_D1_AZ5153_S10_hisat	i5_NK_D1_AZ5153_S10_hisat	NK	AZ5153	1
i6_CD4_D3_BRD9162_S6_hisat	i6_CD4_D3_BRD9162_S6_hisat	CD4	BRD9162	3
i6_NK_D1_BRD9162_S18_hisat	i6_NK_D1_BRD9162_S18_hisat	NK	BRD9162	1
i7_CD8_D1_V_S13_hisat	i7_CD8_D1_V_S13_hisat	CD8	Vehicle	1
i7_NK_D2_V_S19_hisat	i7_NK_D2_V_S19_hisat	NK	Vehicle	2
i8_CD8_D1_VS_S23_hisat	i8_CD8_D1_VS_S23_hisat	CD8	DMSO	1
i8_NK_D2_VS_S24_hisat	i8_NK_D2_VS_S24_hisat	NK	DMSO	2
i9_CD8_D1_iBRD9_S12_hisat	i9_CD8_D1_iBRD9_S12_hisat	CD8	iBRD9	1
i9_NK_D2_iBRD9_S16_hisat	i9_NK_D2_iBRD9_S16_hisat	NK	iBRD9	2
